# Supplementary material for: Agrochemical exposure-induced seed microbiome response in barley
Source: Crop Health. 2023 Nov 29;1(1):16. doi: 10.1007/s44297-023-00013-w (PMC12825915; doi:10.1007/s44297-023-00013-w)
Supplement: Supplementary file 2 — Additional file 2. [file 44297_2023_13_MOESM2_ESM.xlsx]

## Sheet: Sheet1
Supplementary Data 1. The fungal microbiome annotation and abundance of seed microbiome in Qingke treated by representative agrochemicals.
OTU ID	Blank Control	Imidacloprid	Lambda-cyhalothrin	Pydiflumetofen	Tebuconazole	Taxonomy
OTU_9	248.667	4.16667	6.33333	519.333	6.58333	k:Bacteria,p:Proteobacteria,c:Gammaproteobacteria,o:Alteromonadales,f:Shewanellaceae,g:Shewanella
OTU_10	48.8333	9.66667	161.333	87.6667	50.8333	k:Bacteria,p:Proteobacteria,c:Gammaproteobacteria,o:Pseudomonadales,f:Moraxellaceae,g:Acinetobacter,s:Acinetobacter_sp._KR4.3
OTU_52	0.5	0.75	2	1.66667	3.83333	k:Bacteria,p:Bacteroidetes,c:Bacteroidia,o:Bacteroidales,f:Prevotellaceae,g:Prevotella,s:Prevotella_intermedia
OTU_207	0.583333	0.416667	0.25	0.0833333	0.166667	k:Bacteria,p:Bacteroidetes,c:Bacteroidia,o:Bacteroidales,f:Prevotellaceae
OTU_1212	0.166667	0.333333	0	0	0	k:Bacteria,p:Actinobacteria,c:Acidimicrobiia,o:Microtrichales,f:Iamiaceae,g:Iamia
OTU_21	18.0833	7.16667	20.0833	9.58333	22.1667	k:Bacteria,p:Proteobacteria,c:Gammaproteobacteria,o:Pseudomonadales,f:Pseudomonadaceae,g:Pseudomonas
OTU_1283	0.0833333	0.0833333	0.0833333	0	0.166667	k:Bacteria,p:Proteobacteria,c:Alphaproteobacteria,o:Rhodobacterales,f:Rhodobacteraceae,g:Rubellimicrobium
OTU_37	7.25	3.08333	5.08333	2.75	7.16667	k:Bacteria,p:Proteobacteria,c:Gammaproteobacteria,o:Xanthomonadales,f:Xanthomonadaceae,g:Stenotrophomonas
OTU_631	0.0833333	0	0	0.0833333	0.166667	k:Bacteria,p:Actinobacteria,c:Actinobacteria,o:Frankiales,f:Sporichthyaceae,g:hgcI_clade,s:uncultured_bacterium
OTU_625	0.583333	0	0.0833333	0	0.333333	k:Bacteria,p:Actinobacteria,c:Actinobacteria
OTU_33	3	3.58333	2.58333	5.41667	4	k:Bacteria,p:Verrucomicrobia,c:Verrucomicrobiae,o:Verrucomicrobiales,f:Akkermansiaceae,g:Akkermansia
OTU_70	2.75	2.66667	3.33333	1.25	2.58333	k:Bacteria,p:Proteobacteria,c:Gammaproteobacteria,o:Pseudomonadales,f:Pseudomonadaceae,g:Pseudomonas
OTU_409	0.833333	0.416667	0.166667	0.25	0.416667	k:Bacteria,p:Proteobacteria,c:Alphaproteobacteria,o:Rhodobacterales,f:Rhodobacteraceae,g:Paracoccus
OTU_31	4	3.16667	6.91667	2.58333	5.5	k:Bacteria,p:Actinobacteria,c:Actinobacteria,o:Micrococcales,f:Micrococcaceae,g:Pseudarthrobacter,s:Arthrobacter_sp._SA02
OTU_245	0.583333	0.333333	0.333333	0.5	0.5	k:Bacteria,p:Actinobacteria,c:Actinobacteria,o:Micrococcales,f:Micrococcaceae,g:Micrococcus,s:Micrococcus_sp._JS-2
OTU_158	0.0833333	0.166667	1.5	0.5	0.166667	k:Bacteria,p:Firmicutes,c:Clostridia,o:Clostridiales,f:Family_XI,g:W5053,s:uncultured_bacterium
OTU_57	2.16667	2.33333	2.83333	0.833333	2.75	k:Bacteria,p:Proteobacteria,c:Alphaproteobacteria,o:Sphingomonadales,f:Sphingomonadaceae,g:Sphingobium,s:Sphingobium_sp._P15
OTU_163	0.583333	0	1.25	0.25	0.416667	k:Bacteria,p:Proteobacteria,c:Deltaproteobacteria,o:Desulfuromonadales,f:Geobacteraceae,g:Geobacter
OTU_424	0.416667	0.5	0.0833333	0.0833333	0.583333	k:Bacteria,p:Bacteroidetes,c:Bacteroidia,o:Bacteroidales,f:Muribaculaceae
OTU_150	1.5	0.333333	1.41667	0.416667	1.25	k:Bacteria,p:Firmicutes,c:Bacilli,o:Bacillales,f:Bacillaceae,g:Bacillus
OTU_599	0.0833333	0.25	0.166667	0	0.166667	k:Bacteria,p:Actinobacteria,c:Actinobacteria,o:Frankiales,f:Geodermatophilaceae,g:Blastococcus,s:Candidatus_Blastococcus_massiliensis_AP3
OTU_1228	0.0833333	0.25	0	0.0833333	0	k:Bacteria,p:Cyanobacteria,c:Oxyphotobacteria,o:Nostocales,f:Chroococcidiopsaceae,g:Chroococcidiopsis_SAG_2023,s:uncultured_bacterium
OTU_17	16.1667	6.75	14.6667	7.58333	13.0833	k:Bacteria,p:Actinobacteria,c:Actinobacteria,o:Micrococcales,f:Microbacteriaceae
OTU_196	0.416667	1.08333	0.333333	0.0833333	0	k:Bacteria,p:Bacteroidetes,c:Bacteroidia,o:Bacteroidales,f:Muribaculaceae
OTU_376	0.0833333	0.416667	0	0.0833333	0.333333	k:Bacteria,p:Firmicutes,c:Bacilli,o:Bacillales
OTU_62	1.58333	0.833333	2.33333	1	2.16667	k:Bacteria,p:Firmicutes,c:Bacilli,o:Bacillales,f:Staphylococcaceae,g:Staphylococcus
OTU_792	0.166667	0.166667	0	0	0	k:Bacteria,p:Actinobacteria,c:Actinobacteria,o:Micrococcales,f:Dermatophilaceae
OTU_281	0.0833333	0	0.0833333	0	0.75	k:Bacteria,p:Actinobacteria,c:Thermoleophilia,o:Solirubrobacterales,f:Solirubrobacteraceae,g:Solirubrobacter
OTU_23	12.0833	0.583333	9.41667	1.58333	17.75	k:Bacteria,p:Firmicutes,c:Bacilli,o:Lactobacillales,f:Lactobacillaceae,g:Lactobacillus
OTU_76	1.41667	0.583333	3.25	1	2.58333	k:Bacteria,p:Proteobacteria,c:Gammaproteobacteria,o:Betaproteobacteriales,f:Burkholderiaceae,g:Ralstonia
OTU_225	0.333333	0.166667	0.166667	0.166667	0.5	k:Bacteria,p:Bacteroidetes,c:Bacteroidia,o:Bacteroidales,f:Prevotellaceae,g:Prevotellaceae_UCG-001,s:uncultured_Bacteroidales_bacterium
OTU_1037	0.0833333	0.166667	0	0	0	k:Bacteria,p:Cyanobacteria,c:Oxyphotobacteria,o:Nostocales,f:Chroococcidiopsaceae,g:uncultured,s:uncultured_bacterium
OTU_535	0.333333	0	0	0	0	k:Bacteria,p:Verrucomicrobia,c:Verrucomicrobiae,o:Verrucomicrobiales,f:Verrucomicrobiaceae,g:uncultured,s:uncultured_Verrucomicrobia_bacterium
OTU_510	0.0833333	0.166667	0.0833333	0.0833333	0.583333	k:Bacteria,p:Actinobacteria,c:Actinobacteria,o:Pseudonocardiales,f:Pseudonocardiaceae,g:Saccharomonospora,s:Saccharomonospora_viridis_DSM_43017
OTU_182	0.25	0.166667	1.91667	0	0	k:Bacteria,p:Firmicutes,c:Clostridia,o:Clostridiales,f:Peptostreptococcaceae,g:Romboutsia,s:uncultured_bacterium
OTU_1036	0.0833333	0.166667	0	0	0	k:Bacteria,p:Cyanobacteria,c:Oxyphotobacteria,o:Nostocales,f:Chroococcidiopsaceae,g:uncultured,s:uncultured_bacterium
OTU_374	0.833333	0	0	0	0	k:Bacteria,p:Proteobacteria,c:Alphaproteobacteria,o:Rhizobiales
OTU_36	6.08333	0.166667	2.08333	8.5	2	k:Bacteria,p:Firmicutes,c:Bacilli,o:Bacillales,f:Bacillaceae
OTU_484	0.333333	2.33333	0.166667	0.0833333	0.0833333	k:Bacteria,p:Cyanobacteria,c:Oxyphotobacteria,o:Nostocales,f:Chroococcidiopsaceae,g:uncultured,s:uncultured_bacterium
OTU_96	4.41667	3	3.66667	1.66667	4.41667	k:Bacteria,p:Proteobacteria,c:Gammaproteobacteria,o:Betaproteobacteriales,f:Burkholderiaceae,g:Delftia
OTU_429	0.25	0.166667	0.25	0.166667	0.666667	k:Bacteria,p:Actinobacteria,c:Actinobacteria,o:Streptomycetales,f:Streptomycetaceae,g:Streptomyces,s:Streptomyces_sp._O6-10
OTU_1263	0.166667	0	0.25	0	0.0833333	k:Bacteria,p:Proteobacteria,c:Alphaproteobacteria,o:Rhizobiales,f:Rhizobiales_Incertae_Sedis,g:uncultured
OTU_97	2.66667	0.333333	2.58333	0.916667	1.41667	k:Bacteria,p:Proteobacteria,c:Gammaproteobacteria,o:Xanthomonadales,f:Rhodanobacteraceae,g:Luteibacter
OTU_848	5	2.16667	4.5	1.41667	4.41667	k:Bacteria,p:Proteobacteria,c:Gammaproteobacteria,o:Xanthomonadales,f:Xanthomonadaceae,g:Stenotrophomonas
OTU_86	1.33333	1.75	1.58333	0.75	1.83333	k:Bacteria,p:Bacteroidetes,c:Bacteroidia,o:Bacteroidales,f:Muribaculaceae
OTU_191	0.0833333	0.416667	0.25	0.0833333	0.416667	k:Bacteria,p:Firmicutes,c:Clostridia,o:Clostridiales,f:Lachnospiraceae,g:[Eubacterium]_ruminantium_group,s:uncultured_bacterium
OTU_138	0.666667	1.08333	0.833333	0.5	0.25	k:Bacteria,p:Firmicutes,c:Clostridia,o:Clostridiales,f:Ruminococcaceae,g:Ruminococcaceae_UCG-014,s:uncultured_bacterium
OTU_200	0.166667	0.5	0.166667	0.25	0.166667	k:Bacteria,p:Proteobacteria,c:Deltaproteobacteria,o:Desulfovibrionales,f:Desulfovibrionaceae,g:uncultured,s:uncultured_bacterium
OTU_1264	0.0833333	0	0.0833333	0	0.166667	k:Bacteria,p:Proteobacteria,c:Gammaproteobacteria,o:Xanthomonadales,f:Xanthomonadaceae,g:Thermomonas
OTU_1301	0.25	0.0833333	0.166667	0	0.333333	k:Bacteria,p:Firmicutes,c:Bacilli,o:Bacillales,f:Thermoactinomycetaceae,g:Thermoactinomyces
OTU_255	0.333333	0	0.25	0.833333	0.25	k:Bacteria,p:Proteobacteria,c:Alphaproteobacteria,o:Rhizobiales,f:Beijerinckiaceae,g:Methylobacterium
OTU_545	0.416667	0.25	0.666667	0.333333	1.16667	k:Bacteria,p:Proteobacteria,c:Gammaproteobacteria,o:Betaproteobacteriales,f:Burkholderiaceae,g:Variovorax
OTU_28	9.91667	0.916667	8.58333	0.416667	12.5833	k:Bacteria,p:Firmicutes,c:Bacilli,o:Lactobacillales,f:Lactobacillaceae,g:Lactobacillus
OTU_899	0.166667	0	0	0	0	k:Bacteria,p:Proteobacteria,c:Gammaproteobacteria,o:Xanthomonadales,f:Xanthomonadaceae,g:Stenotrophomonas
OTU_124	3.66667	0.333333	1.66667	1.5	2.33333	k:Bacteria,p:Proteobacteria,c:Gammaproteobacteria,o:Betaproteobacteriales,f:Burkholderiaceae
OTU_1147	0.333333	0	0	0.333333	0	k:Bacteria,p:Bacteroidetes,c:Bacteroidia,o:Bacteroidales,f:Prevotellaceae,g:Prevotella_7
OTU_400	0.833333	0.333333	0.166667	0.166667	0.166667	k:Bacteria,p:Firmicutes,c:Clostridia,o:Clostridiales,f:Ruminococcaceae,g:Ruminococcaceae_UCG-014
OTU_34	7.33333	2.33333	6.66667	4.83333	6.08333	k:Bacteria,p:Proteobacteria,c:Gammaproteobacteria,o:Enterobacteriales,f:Enterobacteriaceae
OTU_109	0.666667	0.5	0.666667	1.16667	1.33333	k:Bacteria,p:Proteobacteria,c:Gammaproteobacteria,o:Pseudomonadales,f:Pseudomonadaceae,g:Pseudomonas
OTU_463	0.416667	0	0.25	0.333333	0.0833333	k:Bacteria,p:Firmicutes,c:Negativicutes,o:Selenomonadales,f:Veillonellaceae,g:Veillonella
OTU_315	0.583333	0.416667	0.5	0.75	0	k:Bacteria,p:Bacteroidetes,c:Bacteroidia,o:Bacteroidales,f:Muribaculaceae
OTU_75	1.75	1.33333	0.833333	0.583333	1.41667	k:Bacteria,p:Firmicutes,c:Clostridia,o:Clostridiales,f:Lachnospiraceae,g:Lachnospiraceae_NK4A136_group
OTU_1303	2.5	0.333333	0.5	0.583333	0.416667	k:Bacteria,p:Actinobacteria,c:Actinobacteria,o:Micrococcales,f:Micrococcaceae,g:Kocuria
OTU_139	0.583333	0.583333	0.416667	0.25	0.5	k:Bacteria,p:Bacteroidetes,c:Bacteroidia,o:Bacteroidales,f:Muribaculaceae
OTU_1087	0.166667	0	0	0	0	k:Bacteria,p:Firmicutes,c:Clostridia,o:Clostridiales,f:Clostridiaceae_1,g:Clostridium_sensu_stricto_6,s:uncultured_bacterium
OTU_50	3.83333	3.66667	7.33333	2.83333	4.5	k:Bacteria,p:Proteobacteria,c:Alphaproteobacteria,o:Rhizobiales,f:Rhizobiaceae,g:Allorhizobium-Neorhizobium-Pararhizobium-Rhizobium,s:Rhizobium_sp._SaCR6
OTU_1107	0.166667	0	0.166667	0.416667	0	k:Bacteria,p:Firmicutes,c:Bacilli,o:Lactobacillales,f:Streptococcaceae,g:Streptococcus
OTU_720	0.25	0	0	0.25	0	k:Bacteria,p:Bacteroidetes,c:Bacteroidia,o:Bacteroidales,f:Prevotellaceae,g:Prevotella,s:uncultured_Prevotella_sp.
OTU_15	12.4167	5.33333	11.9167	7.58333	17.9167	k:Bacteria,p:Proteobacteria,c:Gammaproteobacteria,o:Enterobacteriales,f:Enterobacteriaceae,g:Escherichia-Shigella
OTU_835	0.0833333	0	0.0833333	0	0	k:Bacteria,p:Actinobacteria,c:Actinobacteria,o:Frankiales,f:Cryptosporangiaceae,g:Fodinicola
OTU_391	0.25	0	0.5	0	0	k:Bacteria,p:Bacteroidetes,c:Bacteroidia,o:Bacteroidales,f:Muribaculaceae
OTU_1288	0.0833333	0	0.0833333	0	0	k:Bacteria,p:Actinobacteria,c:Actinobacteria,o:Propionibacteriales,f:Nocardioidaceae,g:Nocardioides,s:Nocardioides_sp._MJ08
OTU_1181	0.0833333	0.583333	0	0	0	k:Bacteria,p:Cyanobacteria,c:Oxyphotobacteria,o:Nostocales,f:Chroococcidiopsaceae,g:Chroococcidiopsis_SAG_2023,s:uncultured_bacterium
OTU_183	0.5	0	0.5	0.166667	0.166667	k:Bacteria,p:Proteobacteria,c:Alphaproteobacteria,o:Azospirillales,f:Azospirillaceae,g:Niveispirillum,s:Niveispirillum_irakense
OTU_64	1.75	0.916667	1.16667	2	1.66667	k:Bacteria,p:Bacteroidetes,c:Bacteroidia,o:Bacteroidales,f:Muribaculaceae
OTU_220	0.0833333	0	0	0.416667	0.5	k:Bacteria,p:Nitrospirae,c:Nitrospira,o:Nitrospirales,f:Nitrospiraceae,g:Nitrospira
OTU_63	0.75	0.166667	0.25	4.66667	0.666667	k:Bacteria,p:Proteobacteria,c:Gammaproteobacteria,o:Betaproteobacteriales,f:Rhodocyclaceae,g:Dechloromonas
OTU_338	0.666667	0.333333	0.166667	0.166667	1.16667	k:Bacteria,p:Proteobacteria,c:Alphaproteobacteria,o:Rhizobiales,f:Beijerinckiaceae,g:Microvirga
OTU_16	12.0833	5.41667	13.6667	7.33333	15.1667	k:Bacteria,p:Actinobacteria,c:Actinobacteria,o:Micrococcales,f:Micrococcaceae,g:Arthrobacter,s:Arthrobacter_sp._GN16
OTU_371	0.5	0.25	9.91667	1	1.66667	k:Bacteria,p:Proteobacteria,c:Gammaproteobacteria,o:Xanthomonadales,f:Xanthomonadaceae,g:Stenotrophomonas,s:Stenotrophomonas_maltophilia
OTU_1298	0.0833333	0	0.166667	0	0	k:Bacteria,p:Planctomycetes,c:Planctomycetacia,o:Planctomycetales
OTU_1054	0.416667	0	0	0	0	k:Bacteria,p:Bacteroidetes,c:Bacteroidia,o:Bacteroidales,f:Muribaculaceae
OTU_172	0.0833333	1.33333	0	0.0833333	0.0833333	k:Bacteria,p:Cyanobacteria,c:Oxyphotobacteria,o:Nostocales,f:Chroococcidiopsaceae,g:Chroococcidiopsis_SAG_2023,s:uncultured_bacterium
OTU_1241	0.25	0	0.25	0	0.166667	k:Bacteria,p:Proteobacteria,c:Alphaproteobacteria,o:Rhizobiales,f:Beijerinckiaceae,g:Methylobacterium
OTU_128	2.83333	2.08333	3.41667	1.08333	1.91667	k:Bacteria,p:Proteobacteria,c:Gammaproteobacteria,o:Pseudomonadales,f:Pseudomonadaceae,g:Pseudomonas
OTU_18	15	8.75	18.75	7.75	18.5833	k:Bacteria,p:Firmicutes,c:Bacilli,o:Bacillales,f:Listeriaceae,g:Brochothrix
OTU_233	0.25	0.583333	0.666667	0.166667	0.333333	k:Bacteria,p:Bacteroidetes,c:Bacteroidia,o:Bacteroidales,f:Muribaculaceae
OTU_795	0.75	0.416667	1.25	0.166667	1	k:Bacteria,p:Proteobacteria,c:Alphaproteobacteria,o:Caulobacterales,f:Caulobacteraceae
OTU_933	8.25	3.66667	6.33333	3.5	6.41667	k:Bacteria,p:Proteobacteria,c:Gammaproteobacteria,o:Pseudomonadales,f:Pseudomonadaceae,g:Pseudomonas
OTU_195	0.25	0.0833333	0.166667	0	0.5	k:Bacteria,p:Proteobacteria,c:Alphaproteobacteria,o:Rhizobiales,f:Stappiaceae,g:Pannonibacter,s:bacterium_K56
OTU_373	0.0833333	0.666667	0.0833333	0	0.0833333	k:Bacteria,p:Deinococcus-Thermus,c:Deinococci,o:Deinococcales,f:Trueperaceae,g:Truepera,s:uncultured_bacterium
OTU_44	5.16667	0.166667	0.416667	6.25	0.166667	k:Bacteria,p:Firmicutes,c:Bacilli,o:Lactobacillales,f:Lactobacillaceae,g:Lactobacillus
OTU_579	1.25	0.166667	0.25	1.33333	1.16667	k:Bacteria,p:Firmicutes,c:Bacilli,o:Lactobacillales,f:Lactobacillaceae,g:Lactobacillus
OTU_691	0.166667	0	0	0	0.166667	k:Bacteria,p:Actinobacteria,c:Actinobacteria,o:Micrococcales,f:Micrococcaceae,g:Rothia
OTU_53	2.58333	1.41667	2	1.66667	1.41667	k:Bacteria,p:Bacteroidetes,c:Bacteroidia,o:Bacteroidales,f:Muribaculaceae
OTU_820	0.75	0.166667	0.166667	0.0833333	0.416667	k:Bacteria,p:Proteobacteria,c:Gammaproteobacteria,o:Pseudomonadales,f:Pseudomonadaceae,g:Pseudomonas
OTU_335	0.583333	0	0	0	0	k:Bacteria,p:Actinobacteria,c:Acidimicrobiia,o:Microtrichales,f:Ilumatobacteraceae,g:CL500-29_marine_group,s:uncultured_bacterium
OTU_507	0.333333	0.166667	0.25	0.25	0.0833333	k:Bacteria,p:Firmicutes,c:Clostridia,o:Clostridiales,f:Lachnospiraceae,g:[Eubacterium]_fissicatena_group,s:uncultured_bacterium
OTU_1149	0.166667	0	0	0	0.166667	k:Bacteria,p:Actinobacteria,c:Actinobacteria,o:Corynebacteriales,f:Nocardiaceae,g:Rhodococcus,s:Rhodococcus_sp._SaPS19
OTU_1099	0.0833333	0.416667	0.0833333	0.0833333	0.583333	k:Bacteria,p:Actinobacteria,c:Actinobacteria,o:Streptomycetales,f:Streptomycetaceae,g:Streptomyces,s:Streptomyces_costaricanus
OTU_904	0.666667	0.5	0.75	0.333333	0.333333	k:Bacteria,p:Proteobacteria,c:Gammaproteobacteria,o:Betaproteobacteriales,f:Burkholderiaceae,g:Aquabacterium,s:uncultured_bacterium
OTU_755	0.166667	0.583333	0.25	0.166667	0.416667	k:Bacteria,p:Proteobacteria,c:Gammaproteobacteria,o:Betaproteobacteriales,f:Burkholderiaceae,g:Massilia
OTU_368	0.166667	0.0833333	0.583333	0.166667	1.16667	k:Bacteria,p:Proteobacteria,c:Gammaproteobacteria,o:Betaproteobacteriales,f:Burkholderiaceae
OTU_125	0.75	0.916667	1	0.25	0.333333	k:Bacteria,p:Firmicutes,c:Bacilli,o:Bacillales,f:Bacillaceae,g:Bacillus
OTU_288	0.416667	0	0	0.0833333	0.166667	k:Bacteria,p:Firmicutes,c:Clostridia,o:Clostridiales,f:Ruminococcaceae,g:Ruminococcus_1,s:uncultured_bacterium
OTU_461	0.166667	0	0.416667	0	0.25	k:Bacteria,p:Firmicutes,c:Bacilli,o:Bacillales,f:Thermoactinomycetaceae,g:Kroppenstedtia,s:Kroppenstedtia_eburnea
OTU_215	0.166667	0	0.0833333	1	0.166667	k:Bacteria,p:Firmicutes,c:Bacilli,o:Lactobacillales,f:Lactobacillaceae,g:Lactobacillus
OTU_1204	0.25	0	0	0.333333	0.0833333	k:Bacteria,p:Proteobacteria,c:Gammaproteobacteria,o:Alteromonadales,f:Shewanellaceae,g:Shewanella
OTU_174	0.0833333	0.166667	2.66667	0.0833333	0.166667	k:Bacteria,p:Firmicutes,c:Bacilli,o:Bacillales,f:Planococcaceae,g:Sporosarcina,s:uncultured_bacterium
OTU_687	0.166667	0	0	0.25	0.5	k:Bacteria,p:Bacteroidetes,c:Bacteroidia,o:Bacteroidales,f:Muribaculaceae
OTU_120	1.33333	0.333333	0.333333	1	0.833333	k:Bacteria,p:Proteobacteria,c:Alphaproteobacteria,o:Caulobacterales,f:Caulobacteraceae,g:Caulobacter
OTU_1261	0.166667	0.166667	0	0	0.0833333	k:Bacteria,p:Proteobacteria,c:Alphaproteobacteria,o:Rhizobiales,f:Methyloligellaceae,g:uncultured,s:uncultured_alpha_proteobacterium
OTU_695	0.25	0	0	0.0833333	0.0833333	k:Bacteria,p:Bacteroidetes,c:Bacteroidia,o:Bacteroidales,f:Muribaculaceae
OTU_494	0.166667	0.166667	0	0	0.0833333	k:Bacteria,p:Epsilonbacteraeota,c:Campylobacteria,o:Campylobacterales,f:Helicobacteraceae,g:Helicobacter,s:Helicobacter_ganmani
OTU_323	0.25	1	0.25	0	0.0833333	k:Bacteria,p:Firmicutes,c:Clostridia,o:Clostridiales,f:Lachnospiraceae,g:uncultured,s:uncultured_bacterium
OTU_30	0.166667	0.0833333	1.75	10.6667	11.3333	k:Bacteria,p:Proteobacteria,c:Gammaproteobacteria,o:Betaproteobacteriales,f:Rhodocyclaceae,g:Thauera,s:uncultured_bacterium
OTU_829	0.0833333	0	0.0833333	0	0.166667	k:Bacteria,p:Proteobacteria,c:Gammaproteobacteria,o:Betaproteobacteriales,f:Methylophilaceae
OTU_291	0.5	0.0833333	0.0833333	0.25	0.166667	k:Bacteria,p:Bacteroidetes,c:Bacteroidia,o:Bacteroidales,f:Muribaculaceae
OTU_234	0.25	0	0	0.0833333	0.75	k:Bacteria,p:Proteobacteria,c:Gammaproteobacteria,o:Pseudomonadales,f:Pseudomonadaceae,g:Pseudomonas
OTU_299	0.0833333	0.0833333	0.166667	0.0833333	0.333333	k:Bacteria,p:Firmicutes,c:Bacilli,o:Lactobacillales,f:Streptococcaceae,g:Streptococcus
OTU_113	1.16667	0	2.25	0.166667	2.41667	k:Bacteria,p:Firmicutes,c:Bacilli,o:Lactobacillales,f:Lactobacillaceae,g:Lactobacillus
OTU_71	1.5	1.16667	0.666667	0.166667	1.25	k:Bacteria,p:Proteobacteria,c:Gammaproteobacteria,o:Pseudomonadales,f:Pseudomonadaceae,g:Pseudomonas
OTU_585	0.583333	0	0	0.0833333	0	k:Bacteria,p:Proteobacteria,c:Gammaproteobacteria,o:Pseudomonadales,f:Moraxellaceae,g:Acinetobacter,s:Acinetobacter_sp._XJ193
OTU_14	25.25	8.58333	26.75	11.4167	23.75	k:Bacteria,p:Bacteroidetes,c:Bacteroidia,o:Flavobacteriales,f:Flavobacteriaceae,g:Flavobacterium,s:Flavobacterium_sp._UT16
OTU_192	0.333333	0	0.0833333	0.833333	0.0833333	k:Bacteria,p:Firmicutes,c:Bacilli,o:Lactobacillales,f:Leuconostocaceae,g:Weissella
OTU_203	1.25	0.5	0.25	0.833333	0.0833333	k:Bacteria,p:Firmicutes,c:Bacilli,o:Lactobacillales,f:Leuconostocaceae,g:Leuconostoc
OTU_275	0.0833333	0	0.583333	0.0833333	0	k:Bacteria,p:Bacteroidetes,c:Bacteroidia,o:Chitinophagales,f:Saprospiraceae,g:Phaeodactylibacter,s:uncultured_bacterium
OTU_480	0.916667	0.0833333	0	1.08333	0.0833333	k:Bacteria,p:Firmicutes,c:Bacilli,o:Lactobacillales,f:Lactobacillaceae,g:Lactobacillus
OTU_734	0.25	0	0	0	0	k:Bacteria,p:Bacteroidetes,c:Bacteroidia,o:Flavobacteriales,f:Flavobacteriaceae,g:Flavobacterium
OTU_251	0.25	0	0	0.666667	0.166667	k:Bacteria,p:Firmicutes,c:Bacilli,o:Lactobacillales,f:Lactobacillaceae,g:Lactobacillus
OTU_79	0.833333	0.333333	0.583333	0.916667	2.16667	k:Bacteria,p:Proteobacteria,c:Alphaproteobacteria,o:Rhizobiales,f:Xanthobacteraceae,g:Bradyrhizobium
OTU_389	2.83333	0.75	1.25	0.833333	3	k:Bacteria,p:Proteobacteria,c:Alphaproteobacteria,o:Rhizobiales,f:Rhizobiaceae,g:Allorhizobium-Neorhizobium-Pararhizobium-Rhizobium
OTU_406	0.583333	0.166667	0	0.0833333	0.166667	k:Bacteria,p:Proteobacteria,c:Alphaproteobacteria,o:Sphingomonadales,f:Sphingomonadaceae,g:Sphingomonas
OTU_430	0.0833333	0.166667	0.75	0	0	k:Bacteria,p:Proteobacteria,c:Deltaproteobacteria,o:Desulfovibrionales,f:Desulfovibrionaceae,g:uncultured,s:uncultured_bacterium
OTU_694	0.25	0	0	0	0	k:Bacteria,p:Firmicutes,c:Clostridia,o:Clostridiales,f:Ruminococcaceae,g:Ruminiclostridium_1
OTU_536	0.0833333	0	0.25	0.166667	0	k:Bacteria,p:Proteobacteria,c:Gammaproteobacteria,o:Pseudomonadales,f:Moraxellaceae,g:Psychrobacter,s:Psychrobacter_celer
OTU_149	0.166667	0.0833333	0.916667	0.666667	0	k:Bacteria,p:Firmicutes,c:Bacilli,o:Lactobacillales,f:Streptococcaceae,g:Lactococcus,s:uncultured_bacterium
OTU_289	0.583333	0.0833333	0.25	0	0.25	k:Bacteria,p:Bacteroidetes,c:Bacteroidia,o:Bacteroidales,f:Tannerellaceae,g:Parabacteroides
OTU_377	0.0833333	0.0833333	0.0833333	0.166667	0.333333	k:Bacteria,p:Bacteroidetes,c:Bacteroidia,o:Bacteroidales,f:Prevotellaceae,g:Alloprevotella,s:uncultured_Bacteroidales_bacterium
OTU_658	0.25	0	0.166667	0.75	0.333333	k:Bacteria,p:Firmicutes,c:Bacilli,o:Bacillales,f:Bacillaceae,g:Bacillus
OTU_1199	0.166667	0	0	0.0833333	0	k:Bacteria,p:Bacteroidetes,c:Bacteroidia,o:Bacteroidales,f:Prevotellaceae,g:Prevotella_9,s:Prevotella_sp._HY-36-2
OTU_178	2.91667	0.25	1.91667	0.166667	1.25	k:Bacteria,p:Bacteroidetes,c:Bacteroidia,o:Bacteroidales,f:Bacteroidaceae,g:Bacteroides
OTU_1218	0.166667	0	0	0	0	k:Bacteria,p:Acidobacteria,c:Subgroup_6
OTU_609	0.0833333	0.166667	0	0.0833333	0.0833333	k:Bacteria,p:Firmicutes,c:Bacilli,o:Lactobacillales,f:Aerococcaceae,g:Aerococcus
OTU_1194	0.166667	0.0833333	0.0833333	0.0833333	0	k:Bacteria,p:Firmicutes,c:Clostridia,o:Clostridiales,f:Christensenellaceae,g:Christensenellaceae_R-7_group
OTU_573	0.0833333	0	0	0.25	0	k:Bacteria,p:Actinobacteria,c:Actinobacteria,o:Frankiales,f:Sporichthyaceae,g:hgcI_clade
OTU_1018	0.0833333	0.166667	0	0	0	k:Bacteria,p:Proteobacteria,c:Alphaproteobacteria,o:SAR11_clade,f:Clade_III
OTU_1273	0.166667	0.0833333	0.166667	0	0	k:Bacteria,p:Proteobacteria,c:Gammaproteobacteria,o:Pseudomonadales,f:Moraxellaceae,g:Psychrobacter
OTU_667	0.25	0	0	0	0	k:Bacteria,p:Firmicutes,c:Clostridia,o:Clostridiales,f:Ruminococcaceae
OTU_500	0.166667	0	0.166667	0	0.0833333	k:Bacteria,p:Proteobacteria,c:Alphaproteobacteria,o:Acetobacterales,f:Acetobacteraceae
OTU_266	0.416667	0	0	0	0.5	k:Bacteria,p:Proteobacteria,c:Gammaproteobacteria,o:Aeromonadales,f:Aeromonadaceae,g:Aeromonas
OTU_115	1	0.25	1.08333	0.25	0.416667	k:Bacteria,p:Bacteroidetes,c:Bacteroidia,o:Bacteroidales,f:Muribaculaceae
OTU_442	0.0833333	0.0833333	0	0	0.25	k:Bacteria,p:Bacteroidetes,c:Bacteroidia,o:Flavobacteriales,f:Flavobacteriaceae,g:Lutibacter
OTU_1215	0.333333	0	0	0	0.0833333	k:Bacteria,p:Firmicutes,c:Clostridia,o:Clostridiales,f:Lachnospiraceae,g:Lachnospiraceae_NK4A136_group,s:uncultured_bacterium
OTU_58	2.41667	1.75	2.08333	2.33333	3.08333	k:Bacteria,p:Firmicutes,c:Bacilli,o:Lactobacillales
OTU_748	0.0833333	0	0	0.25	0	k:Bacteria,p:Proteobacteria,c:Gammaproteobacteria,o:Oceanospirillales,f:Pseudohongiellaceae,g:Pseudohongiella,s:uncultured_bacterium
OTU_282	0.0833333	0.166667	0.0833333	0.0833333	0.25	k:Bacteria,p:Proteobacteria,c:Alphaproteobacteria,o:Rhodobacterales,f:Rhodobacteraceae,g:Paracoccus
OTU_470	0.416667	0.333333	0.0833333	0	0.333333	k:Bacteria,p:Proteobacteria,c:Alphaproteobacteria,o:Caulobacterales,f:Caulobacteraceae,g:Brevundimonas
OTU_948	0.25	0.166667	0.166667	0.0833333	0.166667	k:Bacteria,p:Proteobacteria,c:Gammaproteobacteria,o:Betaproteobacteriales,f:Burkholderiaceae,g:Hydrogenophaga
OTU_353	0.25	0.333333	0	0.25	0.166667	k:Bacteria,p:Firmicutes,c:Clostridia,o:Clostridiales,f:Lachnospiraceae,g:Lachnospiraceae_UCG-006,s:uncultured_bacterium
OTU_298	0.666667	0.333333	0	0.25	0.25	k:Bacteria,p:Firmicutes,c:Clostridia,o:Clostridiales,f:Ruminococcaceae,g:Ruminiclostridium_9,s:uncultured_bacterium
OTU_890	0	0.166667	0	0.0833333	0.25	k:Bacteria,p:Proteobacteria,c:Alphaproteobacteria,o:Sphingomonadales,f:Sphingomonadaceae,g:Sphingomonas,s:uncultured_bacterium
OTU_90	2.16667	0.75	3.5	2.41667	3	k:Bacteria,p:Proteobacteria,c:Alphaproteobacteria,o:Sphingomonadales,f:Sphingomonadaceae,g:Sphingomonas
OTU_558	0	0.25	0	0	0	k:Bacteria,p:Chloroflexi,c:Anaerolineae,o:Anaerolineales,f:Anaerolineaceae,g:Longilinea,s:uncultured_bacterium
OTU_485	0.333333	0.25	0.0833333	0.166667	0.166667	k:Bacteria,p:Firmicutes,c:Clostridia,o:Clostridiales,f:Lachnospiraceae,g:uncultured,s:uncultured_bacterium
OTU_393	0	0.416667	0	0	0	k:Bacteria,p:Verrucomicrobia,c:Verrucomicrobiae,o:Chthoniobacterales,f:Xiphinematobacteraceae,g:Candidatus_Xiphinematobacter,s:uncultured_bacterium
OTU_578	0	0.333333	0.166667	0	0	k:Bacteria,p:Proteobacteria,c:Alphaproteobacteria,o:Rhodobacterales,f:Rhodobacteraceae
OTU_531	0	0.333333	0	0	0	k:Bacteria,p:Proteobacteria,c:Alphaproteobacteria,o:Rhodobacterales,f:Rhodobacteraceae
OTU_181	0.5	0.833333	0.5	0.333333	0.833333	k:Bacteria,p:Actinobacteria,c:Actinobacteria,o:Micrococcales,f:Microbacteriaceae
OTU_230	0.333333	0.75	0.333333	0.0833333	0.5	k:Bacteria,p:Firmicutes,c:Bacilli,o:Lactobacillales,f:Lactobacillaceae,g:Lactobacillus
OTU_331	0.25	0.25	0	0.416667	0.25	k:Bacteria,p:Proteobacteria,c:Gammaproteobacteria,o:Vibrionales,f:Vibrionaceae,g:Vibrio
OTU_114	0.666667	0.583333	1.25	0.0833333	1	k:Bacteria,p:Firmicutes,c:Bacilli,o:Bacillales,f:Planococcaceae,g:Psychrobacillus
OTU_453	0.333333	0.0833333	0.166667	0.25	0	k:Bacteria,p:Firmicutes,c:Clostridia,o:Clostridiales,f:Ruminococcaceae,g:Ruminococcaceae_UCG-014,s:uncultured_bacterium
OTU_394	0.0833333	0.166667	0.5	0.166667	0.333333	k:Bacteria,p:Proteobacteria,c:Alphaproteobacteria,o:Caulobacterales,f:Caulobacteraceae,g:Brevundimonas
OTU_789	0.25	0.25	0.25	0.0833333	0.0833333	k:Bacteria,p:Actinobacteria,c:Actinobacteria,o:Frankiales,f:Sporichthyaceae
OTU_13	31.25	21.3333	27.0833	15.9167	36.5	k:Bacteria,p:Proteobacteria,c:Gammaproteobacteria,o:Pseudomonadales,f:Moraxellaceae,g:Acinetobacter
OTU_594	0	1.16667	0	0.166667	0	k:Bacteria,p:Cyanobacteria,c:Oxyphotobacteria,o:Nostocales,f:uncultured
OTU_844	0	0.0833333	0.0833333	0.0833333	0	k:Bacteria,p:Bacteroidetes,c:Bacteroidia,o:Sphingobacteriales,f:NS11-12_marine_group
OTU_1015	0.166667	0.416667	0.0833333	0	0.0833333	k:Bacteria,p:Cyanobacteria,c:Oxyphotobacteria,o:Nostocales,f:Chroococcidiopsaceae,g:Aliterella_CENA595,s:uncultured_bacterium
OTU_314	0.25	0.0833333	0	0.25	0.166667	k:Bacteria,p:Bacteroidetes,c:Bacteroidia,o:Bacteroidales,f:Muribaculaceae
OTU_1219	0	0.25	0	0	0	k:Bacteria,p:Bacteroidetes,c:Bacteroidia,o:Chitinophagales,f:Chitinophagaceae,g:uncultured
OTU_568	0.416667	0.666667	0.833333	0.25	0.666667	k:Bacteria,p:Proteobacteria,c:Gammaproteobacteria,o:Betaproteobacteriales,f:Burkholderiaceae
OTU_606	0.166667	0.0833333	0	0	0	k:Bacteria,p:Firmicutes,c:Clostridia,o:Clostridiales,f:Lachnospiraceae,g:uncultured,s:uncultured_bacterium
OTU_1223	0.166667	0.0833333	0	0.166667	0.25	k:Bacteria,p:Actinobacteria,c:Actinobacteria,o:Bifidobacteriales,f:Bifidobacteriaceae,g:Bifidobacterium
OTU_244	0	0.916667	0	0.583333	0	k:Bacteria,p:Actinobacteria,c:Actinobacteria,o:Corynebacteriales,f:Nocardiaceae,g:Rhodococcus,s:Rhodococcus_degradans
OTU_213	0	1.08333	0	0	0	k:Bacteria,p:Actinobacteria,c:Actinobacteria,o:Corynebacteriales,f:Mycobacteriaceae,g:Mycobacterium
OTU_121	2.41667	1.16667	3.25	1.83333	2.5	k:Bacteria,p:Proteobacteria,c:Gammaproteobacteria,o:Betaproteobacteriales,f:Burkholderiaceae,g:Massilia,s:phenanthrene-degrading_bacterium_70-2
OTU_1108	0	0.0833333	0	0.0833333	0.0833333	k:Bacteria,p:Chloroflexi,c:Chloroflexia,o:Thermomicrobiales,f:JG30-KF-CM45
OTU_286	1	0.583333	0	0	0	k:Bacteria,p:Proteobacteria,c:Alphaproteobacteria,o:Rhizobiales,f:Beijerinckiaceae
OTU_66	2	0.666667	1.91667	0.666667	1.41667	k:Bacteria,p:Bacteroidetes,c:Bacteroidia,o:Bacteroidales,f:Bacteroidaceae,g:Bacteroides,s:bacterium_NLAE-zl-H409
OTU_326	0.666667	0.333333	0.166667	0.166667	0.583333	k:Bacteria,p:Proteobacteria,c:Gammaproteobacteria,o:Betaproteobacteriales,f:Burkholderiaceae,g:Cupriavidus
OTU_73	0.25	0.666667	1.5	1.16667	1.83333	k:Bacteria,p:Bacteroidetes,c:Bacteroidia,o:Bacteroidales,f:Prevotellaceae
OTU_952	0	0.416667	0.0833333	0.0833333	0.0833333	k:Bacteria,p:Firmicutes,c:Clostridia,o:Clostridiales,f:Clostridiaceae_1,g:Clostridium_sensu_stricto_1,s:uncultured_bacterium
OTU_739	0	0.25	0	0	0	k:Bacteria,p:Proteobacteria,c:Deltaproteobacteria,o:Myxococcales,f:BIrii41
OTU_994	0	0.0833333	0.0833333	0.0833333	0	k:Bacteria,p:Actinobacteria,c:Rubrobacteria,o:Rubrobacterales,f:Rubrobacteriaceae,g:Rubrobacter,s:uncultured_bacterium
OTU_1052	0	0.166667	0.166667	0	0.0833333	k:Bacteria,p:Bacteroidetes,c:Bacteroidia,o:Sphingobacteriales,f:Sphingobacteriaceae,g:Pedobacter
OTU_1103	0	0.166667	0	0	0	k:Bacteria,p:Acidobacteria,c:Acidobacteriia,o:Solibacterales,f:Solibacteraceae_Subgroup_3,g:Bryobacter,s:uncultured_Acidobacteria_bacterium
OTU_272	0.0833333	0.0833333	0.416667	0.166667	0.583333	k:Bacteria,p:Proteobacteria,c:Alphaproteobacteria,o:Rhodobacterales,f:Rhodobacteraceae,g:Pseudorhodobacter
OTU_1224	0.0833333	0.25	0	0	0	k:Bacteria,p:Proteobacteria,c:Gammaproteobacteria,o:Betaproteobacteriales
OTU_378	0.0833333	0.5	0.25	0.166667	0	k:Bacteria,p:Bacteroidetes,c:Bacteroidia,o:Bacteroidales,f:Muribaculaceae,g:Muribaculum,s:Muribaculum_intestinale
OTU_1226	0	0.166667	0	0	0	k:Bacteria,p:Bacteroidetes,c:Bacteroidia,o:Bacteroidales,f:Bacteroidetes_vadinHA17
OTU_987	0	0.0833333	0.166667	0	0	k:Bacteria,p:Verrucomicrobia,c:Verrucomicrobiae,o:Verrucomicrobiales,f:Verrucomicrobiaceae,g:uncultured,s:uncultured_bacterium
OTU_1214	0	0.166667	0.0833333	0	0	k:Bacteria,p:Actinobacteria,c:Actinobacteria,o:Pseudonocardiales,f:Pseudonocardiaceae,g:Actinomycetospora
OTU_329	0.333333	0.166667	0	0	0	k:Bacteria,p:Proteobacteria,c:Gammaproteobacteria,o:Methylococcales,f:Methylococcaceae,g:Methylococcus,s:uncultured_bacterium
OTU_176	0.333333	0.666667	0.75	0.833333	0.333333	k:Bacteria,p:Proteobacteria,c:Gammaproteobacteria,o:Betaproteobacteriales,f:Burkholderiaceae,g:Achromobacter
OTU_1213	0	0.166667	0	0	0	k:Bacteria,p:Firmicutes,c:Clostridia,o:Clostridiales,f:Lachnospiraceae,g:[Eubacterium]_fissicatena_group,s:uncultured_bacterium
OTU_1016	0	0.166667	0	0	0	k:Bacteria,p:Proteobacteria,c:Gammaproteobacteria,o:Pseudomonadales,f:Moraxellaceae,g:Perlucidibaca,s:uncultured_bacterium
OTU_1172	0	0.166667	0	0.166667	0.0833333	k:Bacteria,p:Firmicutes,c:Clostridia,o:Clostridiales,f:Ruminococcaceae,g:[Eubacterium]_coprostanoligenes_group
OTU_218	0.0833333	0.25	0.0833333	0.416667	0.333333	k:Bacteria,p:Firmicutes,c:Erysipelotrichia,o:Erysipelotrichales,f:Erysipelotrichaceae,g:Allobaculum,s:uncultured_bacterium
OTU_466	0.25	0.25	0.5	0.166667	0.75	k:Bacteria,p:Proteobacteria,c:Gammaproteobacteria,o:Betaproteobacteriales,f:Burkholderiaceae,g:Herbaspirillum
OTU_610	0.25	0.0833333	0.0833333	0	0.0833333	k:Bacteria,p:Actinobacteria,c:Actinobacteria,o:Frankiales,f:Sporichthyaceae,g:hgcI_clade,s:uncultured_bacterium
OTU_634	0	0.333333	0	0.0833333	0.0833333	k:Bacteria,p:Proteobacteria,c:Alphaproteobacteria,o:Azospirillales,f:Azospirillaceae,g:Skermanella,s:uncultured_bacterium
OTU_776	0.166667	0.25	0.0833333	0	0.0833333	k:Bacteria,p:Firmicutes,c:Erysipelotrichia,o:Erysipelotrichales,f:Erysipelotrichaceae,g:Dubosiella
OTU_457	0	0.416667	0	0	0	k:Bacteria,p:Proteobacteria,c:Deltaproteobacteria,o:Deltaproteobacteria_Incertae_Sedis,f:Syntrophorhabdaceae,g:Syntrophorhabdus,s:uncultured_bacterium
OTU_324	0.0833333	0.25	0.333333	0	0.333333	k:Bacteria,p:Bacteroidetes,c:Bacteroidia,o:Bacteroidales,f:Rikenellaceae,g:Alistipes,s:uncultured_bacterium
OTU_1084	0	0.0833333	0.166667	0	0	k:Bacteria,p:Firmicutes,c:Bacilli,o:Bacillales,f:Paenibacillaceae,g:Paenibacillus
OTU_926	0	0.0833333	0.166667	0	0.0833333	k:Bacteria,p:Proteobacteria,c:Gammaproteobacteria,o:Pseudomonadales,f:Moraxellaceae,g:Psychrobacter,s:Psychrobacter_sp._KJF10-14
OTU_89	1.16667	0.0833333	0.583333	0.833333	1.5	k:Bacteria,p:Proteobacteria,c:Gammaproteobacteria,o:Betaproteobacteriales,f:Rhodocyclaceae,g:Zoogloea
OTU_136	0.416667	0.25	1	0.333333	0	k:Bacteria,p:Proteobacteria,c:Gammaproteobacteria,o:Pseudomonadales,f:Moraxellaceae,g:Acinetobacter
OTU_645	0	0.0833333	0.25	0.0833333	0	k:Bacteria,p:Firmicutes,c:Clostridia,o:Clostridiales,f:Family_XI,g:Anaerococcus,s:uncultured_bacterium
OTU_140	0.583333	0.583333	0.666667	0.166667	0	k:Bacteria,p:Bacteroidetes,c:Bacteroidia,o:Bacteroidales,f:Rikenellaceae,g:Rikenellaceae_RC9_gut_group,s:uncultured_bacterium
OTU_648	0	0.0833333	0.166667	0	0.25	k:Bacteria,p:Bacteroidetes,c:Bacteroidia,o:Flavobacteriales,f:Weeksellaceae,g:Cloacibacterium
OTU_223	0	0.166667	0	0	1.25	k:Bacteria,p:Firmicutes,c:Clostridia,o:Clostridiales,f:Peptostreptococcaceae,g:Terrisporobacter
OTU_342	0	0.666667	0	0.333333	0	k:Bacteria,p:Epsilonbacteraeota,c:Campylobacteria,o:Campylobacterales,f:Arcobacteraceae,g:Arcobacter
OTU_676	0	0.333333	0.166667	0	0.166667	k:Bacteria,p:Firmicutes,c:Clostridia,o:Clostridiales,f:Lachnospiraceae,g:Lachnospiraceae_NK4A136_group,s:uncultured_bacterium
OTU_964	0.333333	0.0833333	0.416667	0.25	0.416667	k:Bacteria,p:Firmicutes,c:Bacilli,o:Lactobacillales
OTU_237	0	0.416667	0.0833333	0.0833333	0.916667	k:Bacteria,p:Firmicutes,c:Bacilli,o:Lactobacillales,f:Lactobacillaceae,g:Lactobacillus,s:Lactobacillus_salivarius
OTU_407	0.583333	0.333333	0.333333	0	0.416667	k:Bacteria,p:Proteobacteria,c:Alphaproteobacteria,o:Rhizobiales,f:Rhizobiaceae,g:Mesorhizobium
OTU_1257	0.25	0.0833333	0	0	0.333333	k:Bacteria,p:Firmicutes,c:Bacilli,o:Bacillales,f:Bacillaceae,g:Bacillus
OTU_359	0.25	0.166667	0	0.166667	0	k:Bacteria,p:Firmicutes,c:Clostridia,o:Clostridiales,f:Ruminococcaceae,g:[Eubacterium]_coprostanoligenes_group,s:uncultured_bacterium
OTU_217	1	0.916667	1.41667	0.75	1.5	k:Bacteria,p:Proteobacteria,c:Alphaproteobacteria,o:Sphingomonadales,f:Sphingomonadaceae,g:Novosphingobium
OTU_122	0.25	0.166667	0.416667	0.25	1.16667	k:Bacteria,p:Bacteroidetes,c:Bacteroidia,o:Bacteroidales,f:Muribaculaceae
OTU_198	0.0833333	0.25	0.666667	0.0833333	0.333333	k:Bacteria,p:Bacteroidetes,c:Bacteroidia,o:Bacteroidales,f:Muribaculaceae
OTU_91	0	0.0833333	3.83333	0.166667	1	k:Bacteria,p:Bacteroidetes,c:Bacteroidia,o:Bacteroidales,f:Dysgonomonadaceae,g:Proteiniphilum,s:uncultured_bacterium
OTU_622	0	0	0	0.333333	0	k:Bacteria,p:Actinobacteria,c:Rubrobacteria,o:Rubrobacterales,f:Rubrobacteriaceae,g:Rubrobacter
OTU_671	0	0	0	0.25	0	k:Bacteria,p:Actinobacteria,c:Thermoleophilia,o:Solirubrobacterales,f:67-14
OTU_117	2.08333	1	1.41667	1.08333	1.5	k:Bacteria,p:Bacteroidetes,c:Bacteroidia,o:Flavobacteriales,f:Flavobacteriaceae,g:Flavobacterium,s:Flavobacterium_beibuense_F44-8
OTU_1202	0.0833333	0	0.166667	0.0833333	0.0833333	k:Bacteria,p:Proteobacteria,c:Alphaproteobacteria,o:Rhizobiales,f:Devosiaceae,g:Devosia
OTU_313	0.333333	0.583333	0.166667	1.25	0.333333	k:Bacteria,p:Bacteroidetes,c:Bacteroidia,o:Bacteroidales,f:Bacteroidaceae,g:Bacteroides,s:bacterium_NLAE-zl-H169
OTU_211	0.5	0.0833333	0.166667	0.166667	0.25	k:Bacteria,p:Bacteroidetes,c:Bacteroidia,o:Bacteroidales,f:Muribaculaceae
OTU_111	0.0833333	0.416667	0.25	1.66667	0.833333	k:Bacteria,p:Bacteroidetes,c:Bacteroidia,o:Bacteroidales,f:Prevotellaceae,g:Prevotellaceae_UCG-001,s:uncultured_bacterium
OTU_672	0	0.416667	0	0.0833333	0.0833333	k:Bacteria,p:Actinobacteria,c:Actinobacteria,o:Pseudonocardiales,f:Pseudonocardiaceae,g:Pseudonocardia,s:uncultured_bacterium
OTU_859	0.0833333	0	0.333333	0.0833333	0.166667	k:Bacteria,p:Bacteroidetes,c:Bacteroidia,o:Bacteroidales,f:Tannerellaceae,g:Parabacteroides
OTU_819	0	0	0	0.166667	0.0833333	k:Bacteria,p:Firmicutes,c:Clostridia,o:Clostridiales,f:Lachnospiraceae,g:[Eubacterium]_xylanophilum_group,s:uncultured_bacterium
OTU_801	0	0	0	0.25	0	k:Bacteria,p:Actinobacteria,c:Thermoleophilia,o:Gaiellales,f:uncultured
OTU_170	0.583333	0.583333	0.833333	0.5	0.5	k:Bacteria,p:Bacteroidetes,c:Bacteroidia,o:Bacteroidales,f:Muribaculaceae
OTU_798	0	0	0	0.416667	0	k:Bacteria,p:Firmicutes,c:Bacilli,o:Lactobacillales,f:Leuconostocaceae,g:Leuconostoc,s:Leuconostoc_fallax
OTU_382	0.416667	0.25	0	0.166667	0.0833333	k:Bacteria,p:Acidobacteria,c:Blastocatellia_Subgroup_4,o:Pyrinomonadales,f:Pyrinomonadaceae,g:RB41
OTU_248	0.0833333	0.583333	0	0.25	0	k:Bacteria,p:Bacteroidetes,c:Bacteroidia,o:Bacteroidales,f:Muribaculaceae
OTU_564	0	0	0	0.0833333	0.333333	k:Bacteria,p:Actinobacteria,c:Actinobacteria,o:Propionibacteriales,f:Nocardioidaceae,g:Aeromicrobium,s:Aeromicrobium_sp._IARI-R-1
OTU_387	0.166667	0.5	0.0833333	0.25	0	k:Bacteria,p:Bacteroidetes,c:Bacteroidia,o:Bacteroidales,f:Muribaculaceae
OTU_1124	0	0	0	0.0833333	0.166667	k:Bacteria,p:Firmicutes,c:Clostridia,o:Clostridiales,f:Lachnospiraceae,g:Lachnoclostridium,s:uncultured_bacterium
OTU_264	0.0833333	0	0.583333	0.5	0.25	k:Bacteria,p:Firmicutes,c:Clostridia,o:Clostridiales,f:Clostridiaceae_1,g:Clostridium_sensu_stricto_1,s:Clostridium_beijerinckii
OTU_1318	0	0	0	0.166667	0.0833333	k:Bacteria,p:Elusimicrobia,c:Lineage_IIa
OTU_1049	0.0833333	0	0	0.25	0.166667	k:Bacteria,p:Firmicutes,c:Clostridia,o:Clostridiales,f:Ruminococcaceae,g:Ruminococcaceae_UCG-014
OTU_1057	0	0	0	0.166667	0	k:Bacteria,p:Actinobacteria,c:MB-A2-108
OTU_1090	0	0.25	0	0.0833333	0.166667	k:Bacteria,p:Actinobacteria,c:Actinobacteria,o:Micrococcales,f:Microbacteriaceae,g:Rathayibacter
OTU_1316	0	0	0.0833333	0.166667	0	k:Bacteria,p:Actinobacteria,c:Acidimicrobiia,o:Microtrichales,f:uncultured
OTU_240	0.25	0	0.333333	0.5	0	k:Bacteria,p:Bacteroidetes,c:Bacteroidia,o:Bacteroidales,f:Marinifilaceae,g:Odoribacter,s:uncultured_bacterium
OTU_851	0	0	0	0.25	0	k:Bacteria
OTU_1315	0	0	0	0.166667	0	k:Bacteria
OTU_436	0.25	0	0.166667	0.416667	0.166667	k:Bacteria,p:Firmicutes,c:Clostridia,o:Clostridiales,f:Ruminococcaceae,g:Ruminococcaceae_UCG-014,s:uncultured_Clostridiales_bacterium
OTU_1185	0.166667	0	0	0.0833333	0.166667	k:Bacteria,p:Cyanobacteria,c:Sericytochromatia
OTU_1069	0	0	0	0.25	0	k:Bacteria,p:Actinobacteria,c:Acidimicrobiia,o:IMCC26256
OTU_267	0.416667	0	0.166667	0.0833333	0.333333	k:Bacteria,p:Bacteroidetes,c:Bacteroidia,o:Bacteroidales,f:Muribaculaceae
OTU_214	0	0	0.833333	0.166667	0.0833333	k:Bacteria,p:Firmicutes,c:Clostridia,o:Clostridiales,f:Family_XI,g:Tepidimicrobium
OTU_104	1.5	0.75	1.25	0.5	1.91667	k:Bacteria,p:Proteobacteria,c:Gammaproteobacteria,o:Betaproteobacteriales,f:Burkholderiaceae,g:Burkholderia-Caballeronia-Paraburkholderia
OTU_126	1.16667	0.666667	1	0.25	0.166667	k:Bacteria,p:Bacteroidetes,c:Bacteroidia,o:Bacteroidales,f:Bacteroidaceae,g:Bacteroides
OTU_823	0	0.0833333	0	0.25	0	k:Bacteria,p:Proteobacteria,c:Alphaproteobacteria,o:Reyranellales,f:Reyranellaceae,g:Reyranella
OTU_708	0	0	0	0.25	0	k:Bacteria,p:Actinobacteria,c:Coriobacteriia,o:Coriobacteriales,f:Atopobiaceae,g:Coriobacteriaceae_UCG-002,s:uncultured_bacterium
OTU_1048	0	0	0	0.166667	0	k:Bacteria,p:Actinobacteria,c:Rubrobacteria,o:Rubrobacterales,f:Rubrobacteriaceae,g:Rubrobacter
OTU_1028	0.333333	0.166667	1.08333	0.583333	0.916667	k:Bacteria,p:Firmicutes,c:Bacilli,o:Bacillales,f:Bacillaceae,g:Bacillus
OTU_81	0	0	0.583333	1.91667	2	k:Bacteria,p:Bacteroidetes,c:Ignavibacteria,o:SJA-28
OTU_1127	0	0	0	0.25	0.25	k:Bacteria,p:Chloroflexi,c:Gitt-GS-136
OTU_78	0	0.75	2.83333	0.666667	0.5	k:Bacteria,p:Bacteroidetes,c:Bacteroidia,o:Sphingobacteriales,f:ST-12K33
OTU_1136	0.0833333	0	0	0.25	0	k:Bacteria,p:Patescibacteria,c:Saccharimonadia,o:Saccharimonadales,f:Saccharimonadaceae,g:Candidatus_Saccharimonas,s:uncultured_bacterium
OTU_938	0.0833333	0.25	0	0.166667	0.333333	k:Bacteria,p:Firmicutes,c:Clostridia,o:Clostridiales,f:Clostridiaceae_1,g:Clostridium_sensu_stricto_5,s:Clostridium_sp._C4/1
OTU_1208	0	0	0.75	0.166667	0.833333	k:Bacteria,p:Bacteroidetes,c:Bacteroidia,o:Flavobacteriales,f:Flavobacteriaceae,g:Flavobacterium
OTU_278	0	0	0.0833333	0.25	0.333333	k:Bacteria,p:Calditrichaeota,c:Calditrichia,o:Calditrichales,f:Calditrichaceae,g:Calorithrix,s:bacterium_enrichment_culture_clone_Anammox_9
OTU_1266	0	0	0	0.0833333	0.0833333	k:Bacteria,p:Verrucomicrobia,c:Verrucomicrobiae,o:Chthoniobacterales,f:Terrimicrobiaceae,g:Terrimicrobium,s:uncultured_bacterium
OTU_151	0.25	0.25	0.166667	0.666667	1.25	k:Bacteria,p:Bacteroidetes,c:Bacteroidia,o:Bacteroidales,f:Prevotellaceae,g:Prevotellaceae_NK3B31_group,s:uncultured_bacterium
OTU_808	0	0	0	0.166667	0	k:Bacteria,p:Firmicutes,c:Clostridia,o:Clostridiales,f:Eubacteriaceae,g:Pseudoramibacter
OTU_1062	0	0	0	0.0833333	0.0833333	k:Bacteria,p:Acidobacteria,c:Subgroup_21
OTU_620	0.416667	0.25	1	0.5	0.666667	k:Bacteria,p:Proteobacteria,c:Alphaproteobacteria,o:Sphingomonadales,f:Sphingomonadaceae,g:Novosphingobium,s:uncultured_bacterium
OTU_42	4.91667	1.25	2.91667	1.66667	3.33333	k:Bacteria,p:Patescibacteria,c:Parcubacteria,o:Candidatus_Yanofskybacteria
OTU_1063	0	0	0	0	0.166667	k:Bacteria,p:Actinobacteria,c:Thermoleophilia,o:Solirubrobacterales,f:67-14
OTU_958	0.0833333	0.166667	0	0	0.166667	k:Bacteria,p:Bacteroidetes,c:Bacteroidia,o:Bacteroidales,f:Rikenellaceae,g:Alistipes
OTU_716	0	0	0.0833333	0	0.25	k:Bacteria,p:Proteobacteria,c:Gammaproteobacteria,o:Methylococcales,f:Methylomonaceae
OTU_146	0.0833333	0.0833333	0.0833333	0.166667	4.58333	k:Bacteria,p:Firmicutes,c:Clostridia,o:Clostridiales,f:Lachnospiraceae,g:Lachnospiraceae_NK3A20_group
OTU_129	0	0	2.83333	0.25	1	k:Bacteria,p:Bacteroidetes,c:Bacteroidia,o:Bacteroidales,f:Rikenellaceae,g:DMER64,s:uncultured_bacterium
OTU_41	5.08333	2.66667	6.5	2.08333	6.16667	k:Bacteria,p:Bacteroidetes,c:Bacteroidia,o:Flavobacteriales,f:Flavobacteriaceae,g:Flavobacterium
OTU_80	0	0.5	3.91667	0.75	1.58333	k:Bacteria,p:Firmicutes,c:Clostridia,o:Clostridiales,f:Ruminococcaceae,g:Fastidiosipila,s:uncultured_bacterium
OTU_105	0.916667	0.333333	1.66667	0.75	1.83333	k:Bacteria,p:Bacteroidetes,c:Bacteroidia,o:Sphingobacteriales,f:Sphingobacteriaceae,g:Pedobacter
OTU_370	0.0833333	0.0833333	0	0.166667	0.583333	k:Bacteria,p:Firmicutes,c:Clostridia,o:Clostridiales,f:Ruminococcaceae,g:Oscillibacter,s:uncultured_bacterium
OTU_940	0.25	0	0	0	0.166667	k:Bacteria,p:Actinobacteria,c:Acidimicrobiia,o:Microtrichales,f:Iamiaceae,g:Iamia
OTU_537	0	0.25	0.333333	0.25	0.166667	k:Bacteria,p:Actinobacteria,c:Actinobacteria,o:Micrococcales,f:Microbacteriaceae,g:Rhodoluna,s:Microbacteriaceae_bacterium_KACHI23
OTU_1082	0	0.0833333	0	0	0.333333	k:Bacteria,p:Actinobacteria,c:Actinobacteria,o:Streptomycetales,f:Streptomycetaceae,g:Streptomyces
OTU_572	0	0	0	0	0.25	k:Bacteria,p:Proteobacteria,c:Alphaproteobacteria,o:Sphingomonadales,f:Sphingomonadaceae,g:Sphingomonas,s:uncultured_bacterium
OTU_833	0	0	0	0	0.25	k:Bacteria,p:Firmicutes,c:Clostridia,o:Clostridiales,f:Ruminococcaceae,g:Ruminococcaceae_UCG-005
OTU_366	0	0	0.416667	0	0.583333	k:Bacteria,p:Bacteroidetes,c:Bacteroidia,o:Chitinophagales,f:Chitinophagaceae,g:Sediminibacterium,s:uncultured_bacterium
OTU_513	0	0	0	0	0.333333	k:Bacteria,p:Firmicutes,c:Clostridia,o:Clostridiales,f:Family_XIII,g:Family_XIII_AD3011_group,s:uncultured_bacterium
OTU_1267	0	0	0	0	0.166667	k:Bacteria,p:Firmicutes,c:Clostridia,o:Clostridiales,f:Ruminococcaceae,g:Ruminococcaceae_NK4A214_group
OTU_61	2.33333	0.416667	1.91667	0.583333	3.33333	k:Bacteria,p:Bacteroidetes,c:Bacteroidia,o:Bacteroidales,f:Tannerellaceae,g:Parabacteroides,s:Parabacteroides_goldsteinii
OTU_49	4.16667	1.41667	4.66667	1.83333	3.33333	k:Bacteria,p:Bacteroidetes,c:Bacteroidia,o:Chitinophagales,f:Chitinophagaceae,g:Chitinophaga
OTU_495	0	0	0	0	0.333333	k:Bacteria,p:Proteobacteria,c:Deltaproteobacteria,o:Myxococcales,f:Polyangiaceae
OTU_249	0	0	0.25	0.0833333	0.833333	k:Bacteria,p:Firmicutes,c:Bacilli,o:Bacillales,f:Paenibacillaceae,g:Paenibacillus,s:Paenibacillus_sp._BJC16-A2
OTU_832	0	0	0.0833333	0	0.0833333	k:Bacteria,p:Firmicutes,c:Clostridia,o:Clostridiales,f:Ruminococcaceae,g:uncultured,s:uncultured_bacterium
OTU_434	0	0	0	0	0.333333	k:Bacteria,p:Firmicutes,c:Clostridia,o:Clostridiales,f:Christensenellaceae,g:Christensenellaceae_R-7_group,s:uncultured_bacterium
OTU_1256	0	0	0	0	0.25	k:Bacteria,p:Gemmatimonadetes,c:Gemmatimonadetes,o:Gemmatimonadales,f:Gemmatimonadaceae
OTU_56	3	1.66667	2.25	0.75	3.83333	k:Bacteria,p:Firmicutes,c:Bacilli,o:Bacillales,f:Bacillaceae,g:Bacillus,s:Bacillus_psychrosaccharolyticus
OTU_202	1.08333	0.0833333	0.916667	0.416667	1	k:Bacteria,p:Verrucomicrobia,c:Verrucomicrobiae,o:Verrucomicrobiales,f:Rubritaleaceae,g:Luteolibacter,s:uncultured_bacterium
OTU_193	0.916667	0.166667	0.583333	0.25	0.5	k:Bacteria,p:Bacteroidetes,c:Bacteroidia,o:Sphingobacteriales,f:Sphingobacteriaceae,g:Sphingobacterium
OTU_845	0.0833333	0.166667	0	0	0.166667	k:Bacteria,p:Tenericutes,c:Mollicutes,o:Mollicutes_RF39
OTU_26	4.83333	2.25	7.33333	3.58333	7.91667	k:Bacteria,p:Bacteroidetes,c:Bacteroidia,o:Flavobacteriales,f:Weeksellaceae,g:Algoriella
OTU_446	0	0.0833333	0	0.166667	0.0833333	k:Bacteria,p:Proteobacteria,c:Gammaproteobacteria,o:Betaproteobacteriales,f:Burkholderiaceae,g:Parasutterella,s:uncultured_bacterium
OTU_22	7.16667	4.5	9.41667	6.5	9.25	k:Bacteria,p:Bacteroidetes,c:Bacteroidia,o:Sphingobacteriales,f:Sphingobacteriaceae,g:Sphingobacterium,s:Sphingobacterium_sp._SOZ2-4111
OTU_830	0	0	0	0	0.333333	k:Bacteria,p:Proteobacteria,c:Alphaproteobacteria,o:Acetobacterales,f:Acetobacteraceae,g:Roseomonas
OTU_51	3.16667	1.08333	2.41667	0.833333	3.08333	k:Bacteria,p:Bacteroidetes,c:Bacteroidia,o:Sphingobacteriales,f:Sphingobacteriaceae,g:Sphingobacterium,s:uncultured_bacterium
OTU_93	0.583333	0.916667	2	0.916667	1.58333	k:Bacteria,p:Bacteroidetes,c:Bacteroidia,o:Flavobacteriales,f:Flavobacteriaceae,g:Flavobacterium
OTU_1027	0	0	0	0	0.333333	k:Bacteria,p:Bacteroidetes,c:Bacteroidia,o:Bacteroidales,f:Muribaculaceae
OTU_346	0	0	0.0833333	0.166667	0.5	k:Bacteria,p:Bacteroidetes,c:Bacteroidia,o:Sphingobacteriales,f:Lentimicrobiaceae,g:Lentimicrobium,s:bacterium_enrichment_culture_clone_BA70
OTU_689	0	0	0	0	0.25	k:Bacteria,p:Firmicutes,c:Clostridia,o:Clostridiales,f:Ruminococcaceae,g:Ruminococcaceae_NK4A214_group,s:uncultured_bacterium
OTU_83	1.08333	0.333333	1.16667	0.333333	1.08333	k:Bacteria,p:Proteobacteria,c:Gammaproteobacteria,o:Pseudomonadales,f:Moraxellaceae,g:Enhydrobacter,s:Enhydrobacter_aerosaccus
OTU_156	2.41667	1.58333	0.916667	1.5	1.58333	k:Bacteria,p:Bacteroidetes,c:Bacteroidia,o:Chitinophagales,f:Chitinophagaceae,g:Chitinophaga
OTU_287	0.166667	0.0833333	0.25	0.0833333	0.0833333	k:Bacteria,p:Bacteroidetes,c:Bacteroidia,o:Bacteroidales,f:Muribaculaceae
OTU_492	0.0833333	0.0833333	0.25	0.0833333	0.25	k:Bacteria,p:Bacteroidetes,c:Bacteroidia,o:Sphingobacteriales,f:Sphingobacteriaceae,g:Mucilaginibacter
OTU_219	0.333333	0	0.333333	1	0.416667	k:Bacteria,p:Bacteroidetes,c:Bacteroidia,o:Bacteroidales,f:Rikenellaceae,g:Blvii28_wastewater-sludge_group
OTU_1258	0	0	0	0	0.166667	k:Bacteria,p:Firmicutes,c:Clostridia,o:Clostridiales,f:Ruminococcaceae,g:Ruminococcaceae_UCG-010,s:uncultured_bacterium
OTU_20	8.66667	1.25	2.5	12	9.75	k:Bacteria,p:Deinococcus-Thermus,c:Deinococci,o:Thermales,f:Thermaceae,g:Meiothermus
OTU_1295	3.5	2.58333	4.08333	1	5.25	k:Bacteria,p:Proteobacteria,c:Gammaproteobacteria,o:Pseudomonadales,f:Pseudomonadaceae,g:Pseudomonas
OTU_650	0	0	0	0	0.25	k:Bacteria,p:Firmicutes,c:Clostridia,o:Clostridiales,f:Ruminococcaceae,g:[Eubacterium]_coprostanoligenes_group,s:uncultured_bacterium
OTU_1237	1.16667	0.833333	1	0.416667	2.58333	k:Bacteria,p:Bacteroidetes,c:Bacteroidia,o:Sphingobacteriales,f:Sphingobacteriaceae,g:Sphingobacterium
OTU_769	0.0833333	0.0833333	0.416667	0	0.166667	k:Bacteria,p:Thermotogae,c:Thermotogae,o:Kosmotogales,f:Kosmotogaceae,g:Mesotoga,s:uncultured_bacterium
OTU_1235	0.166667	0	0.166667	0	0.5	k:Bacteria,p:Proteobacteria,c:Gammaproteobacteria,o:Pseudomonadales,f:Pseudomonadaceae,g:Pseudomonas
OTU_169	0.166667	0.166667	0	0.25	1.08333	k:Bacteria,p:Cloacimonetes,c:Cloacimonadia,o:Cloacimonadales,f:SHA-4
OTU_712	0.166667	0.416667	0	0	0.0833333	k:Bacteria,p:Bacteroidetes,c:Bacteroidia,o:Chitinophagales,f:Chitinophagaceae,g:Flavitalea
OTU_123	0.416667	0.166667	0.5	0.5	0.833333	k:Bacteria,p:Bacteroidetes,c:Bacteroidia,o:Bacteroidales,f:Prevotellaceae
OTU_556	3.75	2.25	1.91667	1.25	2.58333	k:Bacteria,p:Bacteroidetes,c:Bacteroidia,o:Flavobacteriales,f:Flavobacteriaceae,g:Flavobacterium
OTU_336	0.0833333	0.333333	0.416667	0	0.5	k:Bacteria,p:Actinobacteria,c:Actinobacteria,o:Frankiales,f:Sporichthyaceae,g:hgcI_clade,s:uncultured_bacterium
OTU_515	0.25	0.166667	1.5	0.25	0.416667	k:Bacteria,p:Bacteroidetes,c:Bacteroidia,o:Sphingobacteriales,f:Sphingobacteriaceae
OTU_1144	0	0	0.25	0	0.0833333	k:Bacteria,p:Proteobacteria,c:Alphaproteobacteria,o:Micavibrionales,f:uncultured
OTU_45	0.833333	0.166667	1.5	0.916667	6.33333	k:Bacteria,p:Fibrobacteres,c:Fibrobacteria,o:Fibrobacterales,f:Fibrobacteraceae,g:Fibrobacter,s:uncultured_bacterium
OTU_184	0.75	0	0.666667	0.416667	0.5	k:Bacteria,p:FBP
OTU_68	1.33333	0.166667	0.583333	0.5	2.16667	k:Bacteria,p:Bacteroidetes,c:Bacteroidia,o:Bacteroidales,f:Prevotellaceae
OTU_197	0	0.166667	0	0.0833333	1.08333	k:Bacteria,p:Firmicutes,c:Clostridia,o:Clostridiales,f:Ruminococcaceae,g:Ruminococcaceae_UCG-008,s:uncultured_bacterium
OTU_186	0.0833333	0	0	0	2.08333	k:Bacteria,p:Actinobacteria,c:Coriobacteriia,o:Coriobacteriales,f:Eggerthellaceae
OTU_836	0	0	0	0	0.5	k:Bacteria,p:Firmicutes,c:Clostridia,o:Clostridiales,f:Lachnospiraceae
OTU_132	0	0	0.0833333	0.0833333	2.75	k:Bacteria,p:Firmicutes,c:Erysipelotrichia,o:Erysipelotrichales,f:Erysipelotrichaceae,g:uncultured,s:uncultured_bacterium
OTU_947	0.0833333	0	0	0	0.166667	k:Bacteria,p:Actinobacteria,c:Coriobacteriia,o:Coriobacteriales,f:Atopobiaceae,g:Coriobacteriaceae_UCG-003,s:Olsenella_sp._D6
OTU_201	0	0	0	0	1.5	k:Bacteria,p:Firmicutes,c:Bacilli,o:Bacillales,f:Alicyclobacillaceae,g:Tumebacillus
OTU_1164	0	0	0	0	0.166667	k:Bacteria,p:Proteobacteria,c:Gammaproteobacteria,o:Xanthomonadales
OTU_131	0	0	0	0	1.83333	k:Bacteria,p:Actinobacteria,c:Coriobacteriia,o:Coriobacteriales,f:Eggerthellaceae,g:uncultured,s:uncultured_bacterium
OTU_640	0	0	0	0	0.25	k:Bacteria,p:Proteobacteria,c:Deltaproteobacteria,o:Bdellovibrionales,f:Bacteriovoracaceae,g:Peredibacter,s:Bacteriovorax_sp._EPC3
OTU_228	0.0833333	0.166667	0.166667	0.166667	1	k:Bacteria,p:Bacteroidetes,c:Bacteroidia,o:Bacteroidales,f:Prevotellaceae
OTU_437	0.0833333	0	0	0	0.5	k:Bacteria,p:Firmicutes,c:Clostridia,o:Clostridiales,f:Ruminococcaceae,g:Ruminococcaceae_UCG-013,s:uncultured_bacterium
OTU_133	0	0	0	0	2.16667	k:Bacteria,p:Firmicutes,c:Erysipelotrichia,o:Erysipelotrichales,f:Erysipelotrichaceae,g:Solobacterium
OTU_750	0	0	0	0	0.333333	k:Bacteria,p:Firmicutes,c:Clostridia,o:Clostridiales,f:Lachnospiraceae
OTU_1254	0	0	0	0	0.166667	k:Bacteria,p:Bacteroidetes,c:Bacteroidia,o:Chitinophagales,f:Chitinophagaceae,g:Segetibacter,s:uncultured_bacterium
OTU_92	1.33333	0.25	0.583333	0.75	0.75	k:Bacteria,p:Bacteroidetes,c:Bacteroidia
OTU_242	0.166667	0	0	0.333333	0.416667	k:Bacteria,p:Firmicutes,c:Clostridia,o:Clostridiales,f:Lachnospiraceae
OTU_706	0	0.0833333	0	0	0.333333	k:Bacteria,p:Firmicutes,c:Clostridia,o:Clostridiales,f:Lachnospiraceae
OTU_858	0	0	0	0	0.333333	k:Bacteria,p:Actinobacteria,c:Coriobacteriia,o:Coriobacteriales,f:uncultured
OTU_596	0	0	0	0	0.5	k:Bacteria,p:Firmicutes,c:Clostridia,o:Clostridiales,f:Lachnospiraceae,g:Agathobacter
OTU_116	1.5	0.666667	2.5	0.416667	2.41667	k:Bacteria,p:Bacteroidetes,c:Bacteroidia,o:Cytophagales,f:Spirosomaceae,g:Dyadobacter
OTU_853	0	0.166667	0	0	0.25	k:Bacteria,p:Gemmatimonadetes,c:Gemmatimonadetes,o:Gemmatimonadales,f:Gemmatimonadaceae,g:uncultured
OTU_775	0	0	0.25	0.166667	0.166667	k:Bacteria,p:Firmicutes,c:Bacilli,o:Lactobacillales,f:Lactobacillaceae,g:Lactobacillus,s:Lactobacillus_sp._HSLZ-75
OTU_439	0	0	0	0	0.583333	k:Bacteria,p:Actinobacteria,c:Acidimicrobiia,o:IMCC26256
OTU_204	0	0	0	0	1.08333	k:Bacteria,p:Actinobacteria,c:Coriobacteriia,o:Coriobacteriales,f:Eggerthellaceae,g:Slackia
OTU_103	0	0	0.25	0	2.25	k:Bacteria,p:Actinobacteria,c:Coriobacteriia,o:Coriobacteriales,f:Eggerthellaceae,g:uncultured,s:uncultured_bacterium
OTU_160	0.0833333	0	0.5	0.25	2.5	k:Bacteria,p:Actinobacteria,c:Coriobacteriia,o:Coriobacteriales,f:Atopobiaceae,g:Atopobium
OTU_680	0	0	0	0	0.833333	k:Bacteria,p:Firmicutes,c:Clostridia,o:Clostridiales,f:Lachnospiraceae,g:Lachnospiraceae_UCG-004,s:uncultured_bacterium
OTU_546	0	0	0	0	0.25	k:Bacteria,p:Planctomycetes,c:Planctomycetacia,o:Gemmatales,f:Gemmataceae,g:uncultured
OTU_498	0	0	0.0833333	0.25	0.166667	k:Bacteria,p:Proteobacteria,c:Alphaproteobacteria,o:Caulobacterales,f:Caulobacteraceae
OTU_188	0.333333	0.25	0.25	0	1	k:Bacteria,p:Bacteroidetes,c:Bacteroidia,o:Bacteroidales,f:Prevotellaceae,g:Alloprevotella
OTU_252	0.416667	0	0	0.166667	0.666667	k:Bacteria,p:Proteobacteria,c:Gammaproteobacteria,o:Betaproteobacteriales,f:Burkholderiaceae,g:Sutterella,s:uncultured_bacterium
OTU_499	0.0833333	0	0	0	0.416667	k:Bacteria,p:Actinobacteria,c:Coriobacteriia,o:Coriobacteriales,f:Coriobacteriaceae,g:Collinsella
OTU_704	0	0	0	0	0.583333	k:Bacteria,p:Firmicutes,c:Clostridia,o:Clostridiales,f:Lachnospiraceae
OTU_954	0	0.25	0	0	0.0833333	k:Bacteria,p:Firmicutes,c:Clostridia,o:Clostridiales,f:Peptostreptococcaceae,g:Clostridioides
OTU_1076	0.0833333	0	0	0	0.166667	k:Bacteria,p:Firmicutes,c:Bacilli,o:Bacillales,f:Paenibacillaceae,g:Paenibacillus
OTU_888	0	0	0	0	0.25	k:Bacteria,p:Chloroflexi,c:AD3
OTU_229	0	0	0	0	1.16667	k:Bacteria,p:Actinobacteria,c:Coriobacteriia,o:Coriobacteriales,f:Atopobiaceae
OTU_1280	0	0	0	0	0.333333	k:Bacteria,p:Acidobacteria,c:Acidobacteriia,o:Acidobacteriales
OTU_269	0	0	0	0	0.833333	k:Bacteria,p:Firmicutes,c:Erysipelotrichia,o:Erysipelotrichales,f:Erysipelotrichaceae,g:Catenisphaera
OTU_592	0	0	0	0	0.583333	k:Bacteria,p:Firmicutes,c:Bacilli,o:Bacillales,f:Paenibacillaceae,g:Paenibacillus
OTU_591	0	0.0833333	0	0.166667	0.0833333	k:Bacteria,p:Actinobacteria,c:Actinobacteria,o:Corynebacteriales,f:Corynebacteriaceae,g:Corynebacterium_1
OTU_534	1.41667	1.08333	2.5	1.58333	3.41667	k:Bacteria,p:Actinobacteria,c:Actinobacteria,o:Micrococcales,f:Micrococcaceae
OTU_428	0.0833333	0	0.25	0	0.166667	k:Bacteria,p:Firmicutes,c:Clostridia,o:Clostridiales,f:Ruminococcaceae,g:Ruminiclostridium,s:uncultured_bacterium
OTU_1038	0	0	0.0833333	0	0.166667	k:Bacteria,p:Bacteroidetes,c:Bacteroidia,o:Bacteroidales,f:Prevotellaceae
OTU_301	0.25	0.0833333	0.0833333	0	0.416667	k:Bacteria,p:Bacteroidetes,c:Bacteroidia,o:Bacteroidales,f:Prevotellaceae
OTU_677	0	0.0833333	0	0	0.25	k:Bacteria,p:Firmicutes,c:Clostridia,o:Clostridiales,f:Lachnospiraceae,g:Lachnospiraceae_UCG-006,s:Clostridium_sp._ASF502
OTU_351	0.0833333	0	0	0.0833333	0.416667	k:Bacteria,p:Bacteroidetes,c:Bacteroidia,o:Bacteroidales,f:Prevotellaceae,g:Prevotellaceae_NK3B31_group,s:uncultured_bacterium
OTU_307	0.333333	0	0	0	0.75	k:Bacteria,p:Firmicutes,c:Erysipelotrichia,o:Erysipelotrichales,f:Erysipelotrichaceae,g:Asteroleplasma,s:uncultured_bacterium
OTU_261	0.25	0.5	0.583333	0.416667	0.416667	k:Bacteria,p:Proteobacteria,c:Alphaproteobacteria,o:Rhizobiales,f:Xanthobacteraceae
OTU_232	0	0.0833333	0	0	1.16667	k:Bacteria,p:Firmicutes,c:Negativicutes,o:Selenomonadales,f:Acidaminococcaceae,g:Phascolarctobacterium
OTU_777	0	0	0	0	0.166667	k:Bacteria,p:Proteobacteria,c:Gammaproteobacteria,o:Gammaproteobacteria_Incertae_Sedis,f:Unknown_Family,g:Candidatus_Berkiella,s:uncultured_bacterium
OTU_340	0.0833333	0	0	0	0.833333	k:Bacteria,p:Firmicutes,c:Clostridia,o:Clostridiales,f:Lachnospiraceae
OTU_1271	0.166667	0	0	0	0.0833333	k:Bacteria,p:Actinobacteria,c:Acidimicrobiia,o:Microtrichales,f:Ilumatobacteraceae,g:CL500-29_marine_group,s:uncultured_Acidimicrobiales_bacterium
OTU_355	0	0	0.25	0	0.666667	k:Bacteria,p:Firmicutes,c:Clostridia,o:Clostridiales,f:Lachnospiraceae
OTU_1152	0	0.25	0	0	0.0833333	k:Bacteria,p:Proteobacteria,c:Deltaproteobacteria,o:Syntrophobacterales,f:Syntrophaceae,g:Desulfomonile,s:uncultured_bacterium
OTU_279	0.333333	0	0	0.0833333	0.333333	k:Bacteria,p:Bacteroidetes,c:Bacteroidia,o:Bacteroidales,f:Prevotellaceae
OTU_276	0.166667	0	0.25	0.166667	0.166667	k:Bacteria,p:Bacteroidetes,c:Bacteroidia,o:Bacteroidales,f:Prevotellaceae,g:Alloprevotella,s:uncultured_bacterium
OTU_887	0.166667	0.0833333	0	0	0.0833333	k:Bacteria,p:Verrucomicrobia,c:Verrucomicrobiae,o:Chthoniobacterales,f:Chthoniobacteraceae,g:Candidatus_Udaeobacter
OTU_1197	0	0	0	0	0.166667	k:Bacteria,p:Chloroflexi,c:TK10
OTU_693	0.166667	0	0.0833333	0	0.0833333	k:Bacteria,p:Proteobacteria,c:Gammaproteobacteria,o:Pseudomonadales,f:Pseudomonadaceae,g:Pseudomonas,s:bacterium_NTL538
OTU_1198	0	0	0	0	0.166667	k:Bacteria,p:Actinobacteria,c:Thermoleophilia,o:Gaiellales,f:uncultured
OTU_1201	0	0	0	0	0.166667	k:Bacteria,p:Actinobacteria,c:Coriobacteriia,o:Coriobacteriales
OTU_1259	0	0	0	0	0.333333	k:Bacteria,p:Firmicutes,c:Clostridia,o:Clostridiales,f:Lachnospiraceae,g:[Eubacterium]_hallii_group
OTU_491	0	0	0.25	0	0.0833333	k:Bacteria,p:Bacteroidetes,c:Bacteroidia,o:Bacteroidales,f:Rikenellaceae,g:Rikenellaceae_RC9_gut_group,s:uncultured_bacterium
OTU_1186	0.166667	0	0	0.0833333	0.0833333	k:Bacteria,p:Actinobacteria,c:Thermoleophilia,o:Gaiellales,f:Gaiellaceae,g:Gaiella,s:uncultured_Rubrobacterales_bacterium
OTU_778	0	0	0	0	0.166667	k:Bacteria,p:Actinobacteria,c:Acidimicrobiia,o:Microtrichales,f:Microtrichaceae,g:uncultured
OTU_876	0	0	0	0	0.166667	k:Bacteria,p:Acidobacteria,c:Subgroup_6
OTU_490	0	0	0.166667	0.166667	0.416667	k:Bacteria,p:Bacteroidetes,c:Bacteroidia,o:Bacteroidales,f:Prevotellaceae,g:Alloprevotella
OTU_1075	0	0	0	0	0.166667	k:Bacteria,p:Elusimicrobia,c:Elusimicrobia,o:MVP-88
OTU_1260	0	0	0	0	0.166667	k:Bacteria,p:Firmicutes,c:Clostridia,o:Clostridiales,f:Lachnospiraceae,g:Roseburia,s:uncultured_bacterium
OTU_1278	0	0.0833333	0	0	0.166667	k:Bacteria,p:Firmicutes,c:Clostridia,o:Clostridiales,f:Lachnospiraceae,g:uncultured,s:uncultured_bacterium
OTU_216	0.166667	0.25	0.5	0	0.416667	k:Bacteria,p:Firmicutes,c:Negativicutes,o:Selenomonadales,f:Veillonellaceae
OTU_1269	0	0	0.166667	0	0.166667	k:Bacteria,p:Actinobacteria,c:Actinobacteria,o:Bifidobacteriales,f:Bifidobacteriaceae,g:Bifidobacterium,s:Bifidobacterium_sp._MRM_5.21
OTU_512	0.0833333	0.166667	0.0833333	0.0833333	0	k:Bacteria,p:Bacteroidetes,c:Bacteroidia,o:Chitinophagales,f:Chitinophagaceae,g:Flavihumibacter
OTU_39	1.5	0.666667	10.25	0.5	1.08333	k:Bacteria,p:Bacteroidetes,c:Bacteroidia,o:Flavobacteriales,f:Weeksellaceae,g:Chryseobacterium,s:Chryseobacterium_sp._I_22-LF617B2A1A
OTU_759	0.166667	0	0.166667	0.0833333	0.25	k:Bacteria,p:Proteobacteria,c:Alphaproteobacteria,o:Rhizobiales,f:Xanthobacteraceae
OTU_944	0.166667	0	0.166667	0.166667	0	k:Bacteria,p:Firmicutes,c:Bacilli,o:Lactobacillales,f:Lactobacillaceae,g:Lactobacillus
OTU_402	0.333333	0	0.166667	0.0833333	0.5	k:Bacteria,p:Proteobacteria,c:Gammaproteobacteria,o:Xanthomonadales,f:Rhodanobacteraceae,g:Tahibacter,s:Dokdonella_sp._TMN-36
OTU_415	0	0.0833333	0.416667	0.0833333	0	k:Bacteria,p:Proteobacteria,c:Alphaproteobacteria,o:Sphingomonadales,f:Sphingomonadaceae,g:Novosphingobium,s:Sphingomonas_sp._UFLA04-280
OTU_525	0.166667	0	0.0833333	0.0833333	0	k:Bacteria,p:Bacteroidetes,c:Bacteroidia,o:Bacteroidales,f:Rikenellaceae,g:Alistipes,s:uncultured_bacterium
OTU_1133	0	0	0.166667	0	0.0833333	k:Bacteria,p:Firmicutes,c:Clostridia,o:Clostridiales,f:Syntrophomonadaceae,g:uncultured
OTU_529	0.166667	0	0.0833333	0	0	k:Bacteria,p:Proteobacteria,c:Deltaproteobacteria,o:Desulfovibrionales,f:Desulfovibrionaceae,g:Desulfovibrio,s:uncultured_bacterium
OTU_317	0.166667	0.416667	0.333333	0	0.166667	k:Bacteria,p:Proteobacteria,c:Gammaproteobacteria,o:Betaproteobacteriales,f:Burkholderiaceae,g:Burkholderia-Caballeronia-Paraburkholderia,s:Burkholderia_sp._BRHS/P92
OTU_764	0.0833333	0	1.16667	0.666667	0.333333	k:Bacteria,p:Proteobacteria,c:Gammaproteobacteria,o:Pseudomonadales,f:Moraxellaceae,g:Acinetobacter
OTU_330	0.0833333	0	0.583333	0	0.166667	k:Bacteria,p:Proteobacteria,c:Alphaproteobacteria,o:Rhodospirillales,f:uncultured
OTU_1205	0	0	0.166667	0	0	k:Bacteria,p:Actinobacteria,c:Actinobacteria,o:Corynebacteriales,f:Nocardiaceae,g:Smaragdicoccus
OTU_185	0.416667	0	0.833333	0.0833333	0	k:Bacteria,p:Proteobacteria,c:Gammaproteobacteria,o:Betaproteobacteriales,f:Burkholderiaceae,g:Parasutterella
OTU_812	0	0.0833333	0.333333	0.0833333	0.166667	k:Bacteria,p:Bacteroidetes,c:Bacteroidia,o:Chitinophagales,f:Chitinophagaceae,g:Flavisolibacter,s:uncultured_bacterium
OTU_168	1.91667	1.75	3.08333	1.16667	1.83333	k:Bacteria,p:Proteobacteria,c:Gammaproteobacteria,o:Betaproteobacteriales,f:Burkholderiaceae,g:Massilia
OTU_766	0	0	0.166667	0	0	k:Bacteria,p:Proteobacteria,c:Deltaproteobacteria,o:Myxococcales,f:Nannocystaceae,g:Nannocystis,s:uncultured_bacterium
OTU_681	0	0	0.166667	0	0.0833333	k:Bacteria,p:Proteobacteria,c:Gammaproteobacteria,o:Betaproteobacteriales,f:Nitrosomonadaceae,g:Ellin6067
OTU_896	0	0	0.166667	0	0	k:Bacteria,p:Bacteroidetes,c:Bacteroidia,o:Bacteroidales,f:Muribaculaceae
OTU_95	2.33333	0.833333	1	0.416667	1.33333	k:Bacteria,p:Bacteroidetes,c:Bacteroidia,o:Flavobacteriales,f:Flavobacteriaceae,g:Flavobacterium,s:uncultured_bacterium
OTU_980	0	0.0833333	0.25	0.0833333	0.25	k:Bacteria,p:Proteobacteria,c:Gammaproteobacteria,o:Enterobacteriales,f:Enterobacteriaceae
OTU_740	0.0833333	0.0833333	0.25	0	0.166667	k:Bacteria,p:Bacteroidetes,c:Bacteroidia,o:Chitinophagales,f:Chitinophagaceae,g:Chitinophaga,s:Chitinophaga_sp._MJM_38
OTU_1141	0	0	0.166667	0	0	k:Bacteria,p:Spirochaetes,c:Spirochaetia,o:Spirochaetales,f:Spirochaetaceae
OTU_1140	0	0	0.166667	0	0	k:Bacteria,p:Planctomycetes,c:Phycisphaerae,o:Phycisphaerales,f:Phycisphaeraceae,g:SM1A02
OTU_210	0.666667	0.166667	0.25	0	0	k:Bacteria,p:Spirochaetes,c:Spirochaetia,o:Brevinematales,f:Brevinemataceae,g:Brevinema,s:uncultured_bacterium
OTU_165	0.333333	0.666667	0.583333	0.25	0.25	k:Bacteria,p:Proteobacteria,c:Alphaproteobacteria,o:Rhizobiales,f:Rhizobiaceae,g:Allorhizobium-Neorhizobium-Pararhizobium-Rhizobium,s:Allorhizobium_vitis
OTU_302	0	0.25	0.25	0.166667	0.416667	k:Bacteria,p:Cloacimonetes,c:Cloacimonadia,o:Cloacimonadales,f:Cloacimonadaceae
OTU_818	0.0833333	0	0.0833333	0	0.166667	k:Bacteria,p:Proteobacteria,c:Deltaproteobacteria,o:Desulfuromonadales,f:Geobacteraceae,g:Geobacter
OTU_1138	0.0833333	0	0.166667	0.0833333	0	k:Bacteria,p:Spirochaetes,c:Spirochaetia,o:Spirochaetales,f:Spirochaetaceae,g:Treponema
OTU_345	0.0833333	0	0.25	0.25	0.5	k:Bacteria,p:Spirochaetes,c:Spirochaetia,o:Spirochaetales,f:Spirochaetaceae,g:Treponema_2
OTU_710	0.166667	0	0.25	0	0	k:Bacteria,p:Bacteroidetes,c:Bacteroidia,o:Bacteroidales,f:Prevotellaceae
OTU_312	0.583333	0.583333	1	0.166667	0.916667	k:Bacteria,p:Proteobacteria,c:Alphaproteobacteria,o:Rhizobiales,f:Rhizobiaceae,g:Allorhizobium-Neorhizobium-Pararhizobium-Rhizobium
OTU_608	0	0	0.166667	0	0.416667	k:Bacteria,p:Armatimonadetes,c:Armatimonadia,o:Armatimonadales,f:Armatimonadaceae,g:Armatimonas,s:uncultured_bacterium
OTU_763	0	0.0833333	0.166667	0.0833333	0	k:Bacteria,p:Firmicutes,c:Clostridia,o:Clostridiales,f:Ruminococcaceae,g:Ruminiclostridium_5,s:uncultured_bacterium
OTU_305	0	0.0833333	0.25	0.5	0	k:Bacteria,p:Chloroflexi,c:Anaerolineae,o:Anaerolineales,f:Anaerolineaceae,g:Anaerolinea
OTU_1274	0	0.0833333	0.166667	0	0.0833333	k:Bacteria,p:Chloroflexi,c:Anaerolineae,o:SBR1031
OTU_1183	0	0	0.166667	0	0	k:Bacteria,p:Zixibacteria
OTU_562	0	0	0.25	0	0	k:Bacteria,p:Proteobacteria,c:Alphaproteobacteria,o:Rhodospirillales,f:Rhodopirillaceae,g:Defluviicoccus
OTU_403	0.25	0	0.166667	0.333333	0.166667	k:Bacteria,p:Bacteroidetes,c:Bacteroidia,o:Bacteroidales,f:Rikenellaceae,g:Acetobacteroides,s:uncultured_Bacteroidetes_bacterium
OTU_257	0	0	0.166667	0.333333	0.916667	k:Bacteria,p:Proteobacteria,c:Alphaproteobacteria,o:Rhizobiales,f:Devosiaceae,g:Devosia
OTU_551	0.166667	0.166667	0.0833333	0	0	k:Bacteria,p:Firmicutes,c:Clostridia,o:Clostridiales,f:Clostridiaceae_1
OTU_472	0	0.333333	0.25	0	0	k:Bacteria,p:Proteobacteria,c:Deltaproteobacteria,o:Syntrophobacterales,f:Syntrophaceae,g:uncultured,s:uncultured_bacterium
OTU_530	0	0.0833333	0.333333	0	0	k:Bacteria,p:Actinobacteria,c:Thermoleophilia,o:Gaiellales,f:uncultured
OTU_950	0.25	0	0.75	0.0833333	0	k:Bacteria,p:Proteobacteria,c:Gammaproteobacteria,o:Betaproteobacteriales,f:Burkholderiaceae
OTU_379	0.416667	0	0.5	0.333333	0.333333	k:Bacteria,p:Bacteroidetes,c:Bacteroidia,o:Flavobacteriales,f:Weeksellaceae,g:Chryseobacterium
OTU_462	0.25	0.333333	0.0833333	0	0	k:Bacteria,p:Proteobacteria,c:Gammaproteobacteria,o:Cellvibrionales,f:Cellvibrionaceae,g:Cellvibrio
OTU_46	0.0833333	2.33333	9.08333	3.5	0.166667	k:Bacteria,p:Firmicutes,c:Clostridia,o:Clostridiales,f:Ruminococcaceae,g:Fastidiosipila,s:uncultured_bacterium
OTU_1055	0.166667	0	0.0833333	0.0833333	0	k:Bacteria,p:Proteobacteria,c:Alphaproteobacteria,o:Rhizobiales,f:Devosiaceae,g:Devosia,s:Devosia_neptuniae
OTU_1146	0	0	0.166667	0	0	k:Bacteria,p:Verrucomicrobia,c:Verrucomicrobiae,o:Pedosphaerales,f:Pedosphaeraceae,g:ADurb.Bin063-1
OTU_990	0	0	0.166667	0.166667	0	k:Bacteria,p:Proteobacteria,c:Gammaproteobacteria,o:Xanthomonadales,f:Rhodanobacteraceae,g:uncultured
OTU_110	0.5	0.166667	1	0.333333	0.416667	k:Bacteria,p:Proteobacteria,c:Gammaproteobacteria,o:Betaproteobacteriales,f:Burkholderiaceae
OTU_779	0	0	0.166667	0	0	k:Bacteria,p:Proteobacteria,c:Gammaproteobacteria
OTU_711	0	0	0.333333	0	0	k:Bacteria,p:Bacteroidetes,c:Bacteroidia,o:Bacteroidales
OTU_1275	0.0833333	0	0.0833333	0.0833333	0	k:Bacteria,p:Bacteroidetes,c:Bacteroidia,o:Flavobacteriales,f:Weeksellaceae,g:Chryseobacterium,s:Flavobacterium_sp._Smarlab_BioMol-2300973
OTU_641	0.25	0	0.333333	0.166667	0	k:Bacteria,p:Bacteroidetes,c:Bacteroidia,o:Chitinophagales,f:Chitinophagaceae,g:Filimonas
OTU_445	0	0	0.0833333	0	0.333333	k:Bacteria,p:Verrucomicrobia,c:Verrucomicrobiae,o:Opitutales,f:Opitutaceae,g:IMCC26134
OTU_771	0	0	0.166667	0	0	k:Bacteria,p:Firmicutes,c:Clostridia,o:Clostridiales,f:Clostridiaceae_1,g:Clostridium_sensu_stricto_12,s:uncultured_bacterium
OTU_1255	0.0833333	0	0.166667	0	0	k:Bacteria,p:Acidobacteria,c:Blastocatellia_Subgroup_4,o:Blastocatellales,f:Blastocatellaceae,g:uncultured,s:uncultured_bacterium
OTU_728	0.25	0.166667	0.416667	0.0833333	0.833333	k:Bacteria,p:Bacteroidetes,c:Bacteroidia,o:Sphingobacteriales,f:Sphingobacteriaceae,g:Mucilaginibacter,s:uncultured_bacterium
OTU_1240	0	0.0833333	0.25	0	0.0833333	k:Bacteria,p:Chloroflexi,c:OLB14
OTU_157	0.166667	0	0.833333	0.166667	0.833333	k:Bacteria,p:Proteobacteria,c:Alphaproteobacteria,o:Acetobacterales,f:Acetobacteraceae,g:Roseomonas
OTU_1145	0	0	0.166667	0	0	k:Bacteria,p:Verrucomicrobia,c:Verrucomicrobiae,o:Verrucomicrobiales,f:DEV007
OTU_1262	0.25	0	0.166667	0	0	k:Bacteria,p:Epsilonbacteraeota,c:Campylobacteria,o:Campylobacterales,f:Helicobacteraceae,g:Helicobacter,s:Helicobacter_hepaticus
OTU_390	0.166667	0.333333	0.0833333	0.166667	0	k:Bacteria,p:Bacteroidetes,c:Bacteroidia,o:Cytophagales,f:Spirosomaceae,g:Dyadobacter
OTU_703	0	0	0.25	0	0	k:Bacteria,p:Proteobacteria,c:Alphaproteobacteria,o:Rhizobiales,f:Xanthobacteraceae
OTU_142	0.416667	0.333333	1.33333	0.25	0.416667	k:Bacteria,p:Aegiribacteria
OTU_1143	0.0833333	0	0.166667	0	0	k:Bacteria,p:Proteobacteria,c:Gammaproteobacteria,o:SZB30
OTU_316	0.666667	0.0833333	1.08333	0	0.166667	k:Bacteria,p:Bacteroidetes,c:Bacteroidia,o:Flavobacteriales,f:Flavobacteriaceae,g:Flavobacterium,s:uncultured_Flavobacteriia_bacterium
OTU_399	0.166667	0	0.166667	0.0833333	0.916667	k:Bacteria,p:Bacteroidetes,c:Bacteroidia,o:Sphingobacteriales,f:Sphingobacteriaceae
OTU_82	0.5	0.75	1.16667	0.5	0.916667	k:Bacteria,p:Bacteroidetes,c:Bacteroidia,o:Bacteroidales,f:Bacteroidaceae,g:Bacteroides,s:bacterium_NLAE-zl-H37
OTU_273	0.25	0.25	0.333333	0	0.416667	k:Bacteria,p:Bacteroidetes,c:Bacteroidia,o:Sphingobacteriales,f:Sphingobacteriaceae,g:Mucilaginibacter,s:Mucilaginibacter_oryzae
OTU_395	0	0	0.0833333	0	0.416667	k:Bacteria,p:Firmicutes,c:Clostridia,o:Clostridiales,f:Lachnospiraceae,g:Lachnospiraceae_UCG-006,s:uncultured_bacterium
OTU_600	0.0833333	0.416667	0.166667	0.333333	0.25	k:Bacteria,p:Bacteroidetes,c:Bacteroidia,o:Flavobacteriales,f:Flavobacteriaceae,g:Flavobacterium
OTU_707	0	0	0.25	0	0	k:Bacteria,p:Actinobacteria,c:Actinobacteria,o:Micrococcales,f:Microbacteriaceae,g:Candidatus_Planktoluna,s:uncultured_bacterium
OTU_1304	0	0	0.166667	0	0	k:Bacteria
OTU_601	0.0833333	0	0.416667	0.333333	0.5	k:Bacteria,p:Bacteroidetes,c:Bacteroidia,o:Sphingobacteriales,f:Sphingobacteriaceae,g:Mucilaginibacter
OTU_670	0.25	0	0.0833333	0	0	k:Bacteria,p:Proteobacteria,c:Alphaproteobacteria,o:Micavibrionales,f:uncultured
OTU_508	0	0	0.166667	0	0.166667	k:Bacteria,p:Firmicutes,c:Clostridia,o:Clostridiales,f:Peptococcaceae,g:uncultured,s:uncultured_bacterium
OTU_1268	0	0	0.166667	0	0	k:Bacteria,p:Bacteroidetes,c:Bacteroidia,o:Flavobacteriales,f:NS9_marine_group
OTU_363	0	0.0833333	0.166667	0.166667	0.75	k:Bacteria,p:Chloroflexi,c:Anaerolineae,o:SBR1031
OTU_328	0.333333	0	0.25	0.166667	0.25	k:Bacteria,p:Firmicutes,c:Clostridia,o:Clostridiales,f:Ruminococcaceae,g:uncultured,s:uncultured_bacterium
OTU_337	0.25	0.0833333	0.166667	0.0833333	0.166667	k:Bacteria,p:Bacteroidetes,c:Bacteroidia,o:Bacteroidales,f:Rikenellaceae,g:Alistipes
OTU_850	0	0	0.166667	0.0833333	0	k:Bacteria,p:Proteobacteria,c:Alphaproteobacteria,o:Reyranellales,f:Reyranellaceae,g:Reyranella
OTU_1106	0	0	0.166667	0.166667	0	k:Bacteria,p:Proteobacteria,c:Gammaproteobacteria,o:Betaproteobacteriales,f:Neisseriaceae,g:Neisseria
OTU_209	0.0833333	0.166667	0.25	0	1.08333	k:Bacteria,p:Actinobacteria,c:Actinobacteria,o:Micrococcales,f:Microbacteriaceae,g:Aurantimicrobium,s:uncultured_bacterium
OTU_767	0	0	0.166667	0	0	k:Bacteria,p:Acidobacteria,c:Subgroup_18
OTU_799	0.25	0	0	0	0	k:Bacteria,p:Bacteroidetes,c:Bacteroidia,o:Chitinophagales,f:Chitinophagaceae,g:Taibaiella,s:uncultured_bacterium
OTU_364	0.583333	0	0	0	0	k:Bacteria,p:Chloroflexi,c:Anaerolineae,o:SBR1031
OTU_1308	0.666667	0	0	0	0	k:Bacteria,p:Proteobacteria,c:Deltaproteobacteria,o:Myxococcales,f:Archangiaceae,g:Anaeromyxobacter
OTU_928	0.0833333	0.0833333	0	0.0833333	0.166667	k:Bacteria,p:Proteobacteria,c:Gammaproteobacteria,o:Steroidobacterales,f:Steroidobacteraceae,g:uncultured,s:uncultured_bacterium
OTU_208	1.25	0	0	0	0.0833333	k:Bacteria,p:Proteobacteria,c:Alphaproteobacteria,o:Rhizobiales,f:Hyphomicrobiaceae,g:Hyphomicrobium
OTU_765	0.166667	0	0	0	0	k:Bacteria,p:Spirochaetes,c:Spirochaetia,o:Spirochaetales,f:Spirochaetaceae,g:Spirochaeta_2
OTU_396	0.416667	0	0	0	0	k:Bacteria,p:Actinobacteria,c:Actinobacteria,o:PeM15
OTU_1293	0.166667	0	0	0	0	k:Bacteria
OTU_685	0.0833333	0.0833333	0.25	0	0.333333	k:Bacteria,p:Bacteroidetes,c:Bacteroidia,o:Flavobacteriales,f:Flavobacteriaceae,g:Flavobacterium
OTU_1233	0.166667	0	0	0	0	k:Bacteria
OTU_348	1.41667	0.166667	0	0.583333	0	k:Bacteria,p:Actinobacteria,c:Actinobacteria,o:Corynebacteriales,f:Mycobacteriaceae,g:Mycobacterium
OTU_478	0.416667	0	0.166667	0	0.0833333	k:Bacteria,p:Verrucomicrobia,c:Verrucomicrobiae,o:Verrucomicrobiales,f:Verrucomicrobiaceae,g:Brevifollis,s:uncultured_bacterium
OTU_1175	0.166667	0	0	0	0	k:Bacteria,p:Bacteroidetes,c:Bacteroidia,o:Bacteroidales,f:Muribaculaceae
OTU_1291	0.333333	0	0	0	0	k:Bacteria,p:Actinobacteria,c:Actinobacteria
OTU_586	0.0833333	0.25	0	0	0	k:Bacteria,p:Bacteroidetes,c:Bacteroidia,o:Bacteroidales,f:Muribaculaceae
OTU_1039	0.25	0.166667	0.166667	0	0.25	k:Bacteria,p:Proteobacteria,c:Gammaproteobacteria,o:Betaproteobacteriales,f:Rhodocyclaceae,g:C39
OTU_780	0.166667	0	0	0	0	k:Bacteria,p:Proteobacteria,c:Alphaproteobacteria,o:Rhizobiales
OTU_713	0.333333	0.166667	0	0.166667	0.166667	k:Bacteria,p:Proteobacteria,c:Alphaproteobacteria,o:Rhizobiales,f:Rhizobiaceae,g:Ochrobactrum
OTU_1154	0.166667	0	0	0	0	k:Bacteria,p:Proteobacteria,c:Gammaproteobacteria,o:Diplorickettsiales,f:Diplorickettsiaceae,g:Aquicella
OTU_1270	0.166667	0	0	0	0	k:Bacteria,p:Proteobacteria,c:Alphaproteobacteria,o:Rhodospirillales,f:uncultured
OTU_688	0.25	0	0	0	0	k:Bacteria,p:Rokubacteria,c:NC10,o:Rokubacteriales
OTU_450	0.333333	0	0	0	0	k:Bacteria,p:Proteobacteria,c:Alphaproteobacteria,o:Rhizobiales,f:Beijerinckiaceae,g:Bosea
OTU_1156	0.166667	0	0	0	0	k:Bacteria,p:Chloroflexi,c:Anaerolineae,o:Anaerolineales,f:Anaerolineaceae,g:uncultured
OTU_322	0.166667	0.25	0.166667	0	0.0833333	k:Bacteria,p:Firmicutes,c:Erysipelotrichia,o:Erysipelotrichales,f:Erysipelotrichaceae,g:Erysipelotrichaceae_UCG-004,s:uncultured_bacterium
OTU_1155	0.166667	0	0	0	0	k:Bacteria,p:Chloroflexi,c:Anaerolineae,o:Anaerolineales,f:Anaerolineaceae,g:uncultured,s:uncultured_bacterium
OTU_1178	0.0833333	0	0	0	0.0833333	k:Bacteria,p:Proteobacteria,c:Alphaproteobacteria,o:Rhizobiales,f:Xanthobacteraceae
OTU_505	0.25	0.0833333	0	0.166667	0	k:Bacteria,p:Verrucomicrobia,c:Verrucomicrobiae,o:Pedosphaerales,f:Pedosphaeraceae
OTU_1098	0.166667	0.0833333	0	0	0.166667	k:Bacteria,p:Planctomycetes,c:Phycisphaerae,o:Tepidisphaerales,f:Tepidisphaeraceae
OTU_1167	0.333333	0	0.0833333	0.0833333	0.416667	k:Bacteria,p:Proteobacteria,c:Alphaproteobacteria,o:Caulobacterales,f:Caulobacteraceae,g:Phenylobacterium,s:uncultured_alpha_proteobacterium
OTU_1300	0.166667	0	0	0	0	k:Bacteria,p:Verrucomicrobia,c:Verrucomicrobiae,o:Verrucomicrobiales,f:Verrucomicrobiaceae,g:uncultured
OTU_692	0.166667	0	0	0.333333	0	k:Bacteria,p:Bacteroidetes,c:Bacteroidia,o:Bacteroidales,f:Bacteroidetes_vadinHA17
OTU_489	0.0833333	0	0	0	0.416667	k:Bacteria,p:Firmicutes,c:Clostridia,o:Clostridiales,f:Family_XIII,g:[Eubacterium]_nodatum_group,s:uncultured_bacterium
OTU_144	0.166667	0.0833333	1.66667	0	0.0833333	k:Bacteria,p:Bacteroidetes,c:Bacteroidia,o:Bacteroidales,f:Paludibacteraceae
OTU_607	0.0833333	0.0833333	0.0833333	0	0.583333	k:Bacteria,p:Bacteroidetes,c:Bacteroidia,o:Cytophagales,f:Spirosomaceae,g:Dyadobacter
OTU_569	0.833333	0	0.333333	0.416667	0.166667	k:Bacteria,p:Proteobacteria,c:Gammaproteobacteria,o:Pseudomonadales,f:Pseudomonadaceae,g:Pseudomonas
OTU_902	0.166667	0	0	0	0	k:Bacteria,p:Actinobacteria,c:Acidimicrobiia,o:Microtrichales,f:Ilumatobacteraceae,g:CL500-29_marine_group,s:uncultured_bacterium
OTU_1285	0.25	0	0	0	0	k:Bacteria,p:Actinobacteria,c:Acidimicrobiia,o:Microtrichales,f:Ilumatobacteraceae,g:CL500-29_marine_group,s:uncultured_actinobacterium
OTU_473	0.666667	0	0	0	0	k:Bacteria,p:Firmicutes,c:Bacilli,o:Bacillales,f:Bacillaceae,g:Ureibacillus
OTU_1272	0.166667	0	0	0	0	k:Bacteria,p:Spirochaetes,c:Spirochaetia,o:Spirochaetales,f:Spirochaetaceae
OTU_757	0.25	0	0	0	0.5	k:Bacteria,p:Bacteroidetes,c:Bacteroidia,o:Sphingobacteriales,f:Sphingobacteriaceae,g:Mucilaginibacter,s:Mucilaginibacter_sp._BJC16-A13
OTU_1309	0.0833333	0.0833333	0	0	0	k:Bacteria,p:Proteobacteria,c:Alphaproteobacteria,o:Rhizobiales,f:Rhizobiaceae,g:Mesorhizobium
OTU_362	0.0833333	0	0.333333	0	0	k:Bacteria,p:Chloroflexi,c:Anaerolineae,o:Anaerolineales,f:Anaerolineaceae,g:Leptolinea,s:uncultured_bacterium
OTU_1322	0.166667	0	0	0	0	k:Bacteria,p:Proteobacteria,c:Deltaproteobacteria,o:Myxococcales,f:Archangiaceae,g:Anaeromyxobacter
OTU_785	0.25	0	0	0	0	k:Bacteria,p:Proteobacteria,c:Gammaproteobacteria,o:Betaproteobacteriales
OTU_916	0.0833333	0	0	0	0.166667	k:Bacteria,p:Bacteroidetes,c:Bacteroidia,o:Cytophagales,f:Microscillaceae,g:uncultured,s:uncultured_Bacteroidetes_bacterium
OTU_1150	0.25	0	0	0	0	k:Bacteria,p:Proteobacteria,c:Deltaproteobacteria,o:Myxococcales,f:Archangiaceae,g:Anaeromyxobacter,s:uncultured_bacterium
OTU_908	0.166667	0	0	0	0	k:Bacteria,p:Firmicutes,c:Clostridia,o:Clostridiales,f:Clostridiaceae_1,g:Clostridium_sensu_stricto_13,s:Clostridium_tunisiense
OTU_787	0.0833333	0	0	0	0.0833333	k:Bacteria,p:Chloroflexi,c:Anaerolineae,o:Anaerolineales,f:Anaerolineaceae,g:uncultured,s:uncultured_bacterium
OTU_1310	0.166667	0	0.0833333	0	0	k:Bacteria,p:Verrucomicrobia,c:Verrucomicrobiae,o:Chthoniobacterales,f:Terrimicrobiaceae,g:Terrimicrobium,s:metagenome
OTU_1323	0.166667	0	0	0	0	k:Bacteria,p:Proteobacteria,c:Alphaproteobacteria
OTU_522	0.166667	0	0	0	0.0833333	k:Bacteria,p:Actinobacteria,c:Actinobacteria,o:Frankiales,f:Sporichthyaceae,g:hgcI_clade,s:uncultured_actinobacterium
OTU_309	0.166667	0.25	0.5	0.583333	0.416667	k:Bacteria,p:Proteobacteria,c:Alphaproteobacteria,o:Sphingomonadales,f:Sphingomonadaceae,g:Sphingopyxis
OTU_697	0.25	0	0	0	0.0833333	k:Bacteria,p:Patescibacteria,c:Parcubacteria
OTU_539	0.0833333	0	0	0	0.25	k:Bacteria,p:Bacteroidetes,c:Bacteroidia,o:Bacteroidales,f:Rikenellaceae,g:Alistipes
OTU_1129	0.0833333	0	0.166667	0.0833333	1	k:Bacteria,p:Bacteroidetes,c:Bacteroidia,o:Bacteroidales,f:Bacteroidaceae,g:Bacteroides
OTU_1047	0.0833333	0	0.166667	0	0	k:Bacteria,p:Acidobacteria,c:Subgroup_6
OTU_783	0.25	0	0	0	0	k:Bacteria,p:Chloroflexi,c:Anaerolineae,o:Anaerolineales,f:Anaerolineaceae,g:uncultured,s:uncultured_bacterium_TA17
OTU_903	0.0833333	0	0	0.166667	0	k:Bacteria,p:Bacteroidetes,c:Bacteroidia,o:Bacteroidales,f:Bacteroidetes_vadinHA17
OTU_460	0.25	0	0	0.0833333	0.333333	k:Bacteria,p:Proteobacteria,c:Alphaproteobacteria,o:Caulobacterales,f:Caulobacteraceae,g:Phenylobacterium
OTU_912	0.166667	0.0833333	0	0	0.5	k:Bacteria,p:Proteobacteria,c:Gammaproteobacteria,o:Xanthomonadales,f:Xanthomonadaceae,g:Lysobacter
OTU_1281	0.166667	0	0	0	0	k:Bacteria,p:Bacteroidetes,c:Bacteroidia,o:Bacteroidales,f:Rikenellaceae,g:Alistipes,s:uncultured_bacterium
OTU_1306	0.166667	0	0	0	0	k:Bacteria,p:Actinobacteria,c:Nitriliruptoria,o:Euzebyales,f:Euzebyaceae,g:Euzebya,s:Euzebya_sp._DY32-46
OTU_874	0.0833333	0.166667	0	0	0	k:Bacteria,p:Bacteroidetes,c:Bacteroidia,o:Bacteroidales,f:Paludibacteraceae,g:Paludibacter
OTU_1190	0.0833333	0	0	0.0833333	0.166667	k:Bacteria,p:Chloroflexi,c:KD4-96
OTU_542	0.5	0	0	0.0833333	0	k:Bacteria,p:Bacteroidetes,c:Bacteroidia,o:Flavobacteriales,f:Flavobacteriaceae,g:Flavobacterium
OTU_796	0.166667	0	0	0.0833333	0.583333	k:Bacteria,p:Proteobacteria,c:Gammaproteobacteria,o:Xanthomonadales,f:Rhodanobacteraceae
OTU_1148	0.0833333	0.0833333	0	0	0	k:Bacteria,p:Bacteroidetes,c:Bacteroidia,o:Bacteroidales,f:Rikenellaceae,g:Rikenella
OTU_831	0.25	0	0.25	0	0	k:Bacteria,p:Bacteroidetes,c:Bacteroidia,o:Chitinophagales,f:Chitinophagaceae,g:Filimonas,s:metagenome
OTU_794	0.0833333	0	0	0	0.0833333	k:Bacteria,p:Bacteroidetes,c:Bacteroidia,o:Bacteroidales,f:Prevotellaceae
OTU_895	0	0.166667	0	0	0	k:Bacteria,p:Acidobacteria,c:Thermoanaerobaculia,o:Thermoanaerobaculales,f:Thermoanaerobaculaceae,g:Thermoanaerobaculum,s:uncultured_bacterium
OTU_416	0	0.583333	0	0	0	k:Bacteria,p:Proteobacteria,c:Gammaproteobacteria,o:Acidithiobacillales,f:Acidithiobacillaceae,g:Acidithiobacillus,s:Acidithiobacillus_ferrooxidans
OTU_559	0	0.25	0	0	0	k:Bacteria,p:Firmicutes,c:Bacilli,o:Lactobacillales,f:Lactobacillaceae,g:Lactobacillus
OTU_894	0	0.25	0	0	0	k:Bacteria,p:Proteobacteria,c:Gammaproteobacteria,o:Betaproteobacteriales,f:Burkholderiaceae,g:Thiomonas
OTU_294	0	1.75	0	0	0	k:Bacteria,p:Verrucomicrobia,c:Verrucomicrobiae,o:Methylacidiphilales,f:Methylacidiphilaceae,g:Candidatus_Methylacidiphilum
OTU_1203	0	0.166667	0	0	0	k:Bacteria,p:Chloroflexi,c:Anaerolineae,o:SBR1031
OTU_147	0	0.5	3.08333	0	0.0833333	k:Bacteria,p:Firmicutes,c:Clostridia,o:Clostridiales,f:Syntrophomonadaceae,g:uncultured
OTU_1151	0	0.166667	0	0.0833333	0	k:Bacteria,p:Proteobacteria,c:Gammaproteobacteria,o:Methylococcales,f:Methylococcaceae,g:Methylocaldum,s:Methylocaldum_sp._0510-P-2
OTU_1211	0	0.25	0	0	0.166667	k:Bacteria,p:Proteobacteria,c:Deltaproteobacteria,o:Myxococcales,f:Haliangiaceae,g:Haliangium
OTU_1276	0	0.166667	0	0	0	k:Bacteria,p:Planctomycetes,c:OM190
OTU_790	0	0.166667	0	0	0	k:Bacteria,p:Bacteroidetes,c:Bacteroidia
OTU_408	0.583333	0.0833333	0.0833333	0	0.25	k:Bacteria,p:Proteobacteria,c:Gammaproteobacteria,o:Betaproteobacteriales,f:Burkholderiaceae,g:Polynucleobacter
OTU_897	0	0.0833333	0	0	0.0833333	k:Bacteria,p:Bacteroidetes,c:Bacteroidia,o:Bacteroidales,f:Rikenellaceae,g:Alistipes
OTU_297	0	0.833333	0	0	0	k:Bacteria,p:Bacteroidetes,c:Bacteroidia,o:Sphingobacteriales,f:Sphingobacteriaceae
OTU_1046	0	0.0833333	0.25	0	0	k:Bacteria,p:Bacteroidetes,c:Bacteroidia,o:Sphingobacteriales,f:Sphingobacteriaceae,g:Mucilaginibacter
OTU_469	0.583333	0.416667	0	0	0.5	k:Bacteria,p:Proteobacteria,c:Alphaproteobacteria,o:Rhizobiales,f:Kaistiaceae,g:Kaistia,s:Kaistia_sp._B21
OTU_238	0	0.0833333	0	0.416667	0.166667	k:Bacteria,p:Bacteroidetes,c:Bacteroidia,o:Flavobacteriales,f:Weeksellaceae
OTU_483	0.25	0.166667	0	0	0	k:Bacteria,p:Proteobacteria,c:Gammaproteobacteria,o:Betaproteobacteriales,f:Nitrosomonadaceae,g:GOUTA6,s:uncultured_bacterium
OTU_751	0	0.25	0	0	0	k:Bacteria,p:Planctomycetes,c:Planctomycetacia,o:Planctomycetales,f:uncultured
OTU_438	0	0.25	0	0	0.333333	k:Bacteria,p:Bacteroidetes,c:Bacteroidia,o:Chitinophagales,f:Chitinophagaceae,g:Niastella,s:uncultured_bacterium
OTU_432	0	0.333333	0	0	0.166667	k:Bacteria,p:Proteobacteria,c:Deltaproteobacteria,o:Bdellovibrionales,f:Bdellovibrionaceae,g:Bdellovibrio,s:uncultured_delta_proteobacterium
OTU_690	0	0.25	0	0	0	k:Bacteria,p:Proteobacteria,c:Gammaproteobacteria,o:Betaproteobacteriales,f:Burkholderiaceae
OTU_420	0	0.0833333	0.333333	0	0	k:Bacteria,p:Bacteroidetes,c:Bacteroidia,o:Chitinophagales,f:Chitinophagaceae,g:Chitinophaga,s:Bacteroidetes_bacterium_CN3G2-10
OTU_1034	0	0.166667	0	0	0	k:Bacteria,p:Chloroflexi,c:Anaerolineae,o:SBR1031
OTU_1292	0	0	0	0.166667	0	k:Bacteria,p:Proteobacteria,c:Alphaproteobacteria,o:Rhizobiales
OTU_659	0	0	0	0.0833333	0.25	k:Bacteria,p:Firmicutes,c:Clostridia,o:Clostridiales,f:Lachnospiraceae,g:GCA-900066575,s:uncultured_bacterium
OTU_321	0	0	0.166667	0.0833333	0.5	k:Bacteria,p:Verrucomicrobia,c:Verrucomicrobiae,o:Chthoniobacterales,f:Chthoniobacteraceae,g:Chthoniobacter
OTU_587	0	0	0	0.25	0	k:Bacteria,p:Proteobacteria,c:Gammaproteobacteria,o:Diplorickettsiales,f:Diplorickettsiaceae,g:uncultured
OTU_352	0	0	0	0.166667	0.25	k:Bacteria,p:Actinobacteria,c:Thermoleophilia,o:Solirubrobacterales,f:67-14
OTU_553	0	0.166667	0.0833333	0.0833333	0.0833333	k:Bacteria,p:Planctomycetes,c:Planctomycetacia,o:Planctomycetales,f:uncultured
OTU_1022	0	0	0	0.333333	0	k:Bacteria,p:Bacteroidetes,c:Bacteroidia,o:Bacteroidales,f:Bacteroidetes_vadinHA17
OTU_1296	0	0	0	0.166667	0	k:Bacteria,p:Chloroflexi,c:Anaerolineae,o:Anaerolineales,f:Anaerolineaceae
OTU_1297	0	0	0	0.166667	0	k:Bacteria,p:Planctomycetes,c:Phycisphaerae,o:MSBL9,f:SG8-4
OTU_554	0.0833333	0	0	0.25	0	k:Bacteria,p:Verrucomicrobia,c:Verrucomicrobiae,o:Pedosphaerales,f:Pedosphaeraceae
OTU_1305	0	0	0	0.25	0	k:Bacteria,p:Firmicutes,c:Clostridia,o:Clostridiales,f:Ruminococcaceae,g:uncultured,s:uncultured_bacterium
OTU_662	0	0	0	0.25	0	k:Bacteria,p:Proteobacteria,c:Alphaproteobacteria,o:Rhizobiales,f:Rhizobiales_Incertae_Sedis,g:Nordella,s:uncultured_bacterium
OTU_479	0.333333	0	0	0.0833333	0	k:Bacteria,p:Proteobacteria,c:Gammaproteobacteria,o:Betaproteobacteriales,f:Burkholderiaceae,g:GKS98_freshwater_group
OTU_477	0	0	0	0.416667	0	k:Bacteria,p:Firmicutes,c:Clostridia,o:Clostridiales,f:Lachnospiraceae
OTU_308	0	0.166667	0.166667	0.333333	0.25	k:Bacteria,p:FBP
OTU_913	0	0	0	0.166667	0	k:Bacteria,p:Chlamydiae,c:Chlamydiae,o:Chlamydiales
OTU_805	0	0	0	0.166667	0	k:Bacteria,p:Proteobacteria,c:Alphaproteobacteria
OTU_1116	0	0	0	0.166667	0.166667	k:Bacteria,p:Bacteroidetes,c:Bacteroidia,o:Sphingobacteriales,f:env.OPS_17
OTU_509	0.0833333	0	0.166667	0.416667	0.333333	k:Bacteria,p:Verrucomicrobia,c:Verrucomicrobiae,o:Verrucomicrobiales,f:Rubritaleaceae,g:Luteolibacter
OTU_418	0	0	0.0833333	0.416667	0.25	k:Bacteria,p:Actinobacteria,c:Actinobacteria,o:Actinomycetales,f:Actinomycetaceae,g:Actinomyces
OTU_452	0	0	0	0.583333	0	k:Bacteria,p:Firmicutes,c:Clostridia,o:Clostridiales,f:Family_XI,g:Finegoldia,s:Finegoldia_sp._MVA2s
OTU_231	0.166667	0	0	0.916667	0	k:Bacteria,p:Firmicutes,c:Bacilli,o:Lactobacillales,f:Streptococcaceae,g:Streptococcus
OTU_194	0	0	0	1.16667	0	k:Bacteria,p:Firmicutes,c:Clostridia,o:Clostridiales,f:Family_XI,g:Anaerococcus
OTU_516	0	0	0	0.333333	0.166667	k:Bacteria,p:Actinobacteria,c:Actinobacteria,o:Propionibacteriales,f:Propionibacteriaceae,g:uncultured,s:uncultured_bacterium
OTU_544	0	0	0	0.25	0	k:Bacteria,p:Fusobacteria,c:Fusobacteriia,o:Fusobacteriales,f:Leptotrichiaceae,g:Leptotrichia,s:uncultured_Leptotrichia_sp.
OTU_552	0	0	0	0.833333	0	k:Bacteria,p:Firmicutes,c:Clostridia,o:Clostridiales,f:Family_XI,g:Peptoniphilus,s:uncultured_bacterium
OTU_652	0	0	0	0.25	0	k:Bacteria,p:Firmicutes,c:Negativicutes,o:Selenomonadales,f:Veillonellaceae,g:Negativicoccus,s:Negativicoccus_sp._S5-A15
OTU_1042	0	0	0	0.333333	0	k:Bacteria,p:Firmicutes,c:Clostridia,o:Clostridiales,f:Ruminococcaceae,g:Ruminococcaceae_UCG-014,s:uncultured_rumen_bacterium
OTU_520	0.0833333	0	0	0.5	0	k:Bacteria,p:Firmicutes,c:Clostridia,o:Clostridiales,f:Family_XI,g:Anaerococcus
OTU_1307	0	0	0	0.166667	0	k:Bacteria,p:Actinobacteria,c:Actinobacteria,o:Actinomycetales,f:Actinomycetaceae,g:Actinomyces
OTU_749	0	0	0.0833333	0.166667	0.25	k:Bacteria,p:Proteobacteria,c:Alphaproteobacteria,o:Caulobacterales,f:Caulobacteraceae,g:Caulobacter
OTU_1025	0	0	0	0.166667	0	k:Bacteria,p:Firmicutes,c:Clostridia,o:Clostridiales,f:Lachnospiraceae,g:Coprococcus_3,s:uncultured_bacterium
OTU_94	0	0	0	1.5	1.58333	k:Bacteria,p:Bacteroidetes,c:Ignavibacteria,o:Ignavibacteriales,f:PHOS-HE36
OTU_414	0	0	0	0.333333	0.333333	k:Bacteria,p:Actinobacteria,c:Acidimicrobiia,o:Actinomarinales,f:uncultured
OTU_502	0	0.0833333	0	0.333333	0	k:Bacteria,p:Proteobacteria,c:Alphaproteobacteria,o:Rhizobiales,f:Rhizobiaceae
OTU_419	0	0	0.166667	0.166667	0.416667	k:Bacteria,p:Chloroflexi,c:Anaerolineae,o:SBR1031
OTU_941	0	0.166667	0.0833333	0.166667	0	k:Bacteria,p:Actinobacteria,c:Actinobacteria,o:Propionibacteriales,f:Nocardioidaceae,g:Kribbella
OTU_666	0	0	0	0.166667	0.166667	k:Bacteria,p:Nitrospirae,c:Nitrospira,o:Nitrospirales,f:Nitrospiraceae,g:Nitrospira
OTU_334	0	0	0	0.333333	0.25	k:Bacteria,p:Chloroflexi,c:Anaerolineae,o:SBR1031,f:A4b,g:OLB13,s:uncultured_Chloroflexi_bacterium
OTU_581	0.0833333	0	0	0.333333	0	k:Bacteria,p:Chloroflexi,c:Anaerolineae,o:Anaerolineales,f:Anaerolineaceae,g:Pelolinea,s:uncultured_bacterium
OTU_354	0	0	0	0.333333	0.333333	k:Bacteria,p:Chloroflexi,c:Anaerolineae,o:SJA-15
OTU_482	0	0	0	0.333333	0	k:Bacteria,p:Chloroflexi,c:Anaerolineae,o:SBR1031
OTU_665	0	0	0	0.0833333	0.25	k:Bacteria,p:Chloroflexi,c:Anaerolineae,o:SBR1031
OTU_444	0	0	0.166667	0.0833333	0.166667	k:Bacteria,p:Chloroflexi,c:Anaerolineae,o:Anaerolineales,f:Anaerolineaceae,g:uncultured
OTU_930	0	0	0.166667	0.166667	0	k:Bacteria,p:Bacteroidetes,c:Bacteroidia,o:Cytophagales,f:Spirosomaceae,g:Dyadobacter
OTU_451	0	0	0	0	0.333333	k:Bacteria,p:Firmicutes,c:Clostridia,o:Clostridiales,f:Lachnospiraceae,g:Lachnoclostridium,s:uncultured_bacterium
OTU_566	0	0	0	0	0.333333	k:Bacteria,p:Actinobacteria,c:Coriobacteriia,o:Coriobacteriales,f:Eggerthellaceae,g:Enterorhabdus,s:uncultured_bacterium
OTU_318	0	0	0.416667	0	0.166667	k:Bacteria,p:Bacteroidetes,c:Bacteroidia,o:Bacteroidales,f:Muribaculaceae
OTU_1313	0	0	0	0	0.166667	k:Bacteria,p:Planctomycetes,c:Planctomycetacia,o:Planctomycetales,f:Rubinisphaeraceae,g:SH-PL14,s:Planctomyces_sp._SCGC_AG-212-M04
OTU_1035	0	0	0	0	0.166667	k:Bacteria,p:Proteobacteria,c:Alphaproteobacteria,o:Acetobacterales,f:Acetobacteraceae
OTU_576	0	0	0	0	0.25	k:Bacteria,p:Proteobacteria,c:Deltaproteobacteria,o:Myxococcales,f:BIrii41
OTU_745	0	0	0	0.166667	0.25	k:Bacteria,p:Cloacimonetes,c:Cloacimonadia,o:Cloacimonadales
OTU_1051	0.25	0	0	0	0.25	k:Bacteria,p:Proteobacteria,c:Alphaproteobacteria,o:Rhizobiales,f:Rhizobiales_Incertae_Sedis,g:uncultured
OTU_744	0	0	0	0	0.416667	k:Bacteria,p:Proteobacteria,c:Gammaproteobacteria,o:Pseudomonadales,f:Pseudomonadaceae,g:Pseudomonas
OTU_873	0	0	0.0833333	0	0.0833333	k:Bacteria,p:Proteobacteria,c:Gammaproteobacteria,o:Chromatiales,f:Chromatiaceae
OTU_1128	0	0	0	0	0.25	k:Bacteria,p:Gemmatimonadetes,c:Gemmatimonadetes,o:Gemmatimonadales,f:Gemmatimonadaceae,g:uncultured
OTU_271	0.333333	0.166667	0	0	0.416667	k:Bacteria,p:Bacteroidetes,c:Bacteroidia,o:Chitinophagales,f:Chitinophagaceae,g:Terrimonas
OTU_842	0.166667	0.0833333	0	0	0.0833333	k:Bacteria,p:Verrucomicrobia,c:Verrucomicrobiae,o:Pedosphaerales,f:Pedosphaeraceae
OTU_506	0	0	0	0	0.333333	k:Bacteria,p:Spirochaetes,c:V2072-189E03
OTU_475	0	0.166667	0	0	0.333333	k:Bacteria,p:Proteobacteria,c:Alphaproteobacteria,o:Azospirillales,f:Azospirillaceae,g:Azospirillum
OTU_884	0.166667	0.0833333	0	0	0.0833333	k:Bacteria,p:Proteobacteria,c:Alphaproteobacteria,o:Sphingomonadales,f:Sphingomonadaceae,g:Ellin6055
OTU_575	0.0833333	0	0	0	0.25	k:Bacteria,p:Verrucomicrobia,c:Verrucomicrobiae,o:Pedosphaerales,f:Pedosphaeraceae
OTU_270	0	0	0	0.25	0.416667	k:Bacteria,p:Chloroflexi,c:Anaerolineae,o:SBR1031
OTU_753	0.166667	0	0	0	0.166667	k:Bacteria,p:Proteobacteria,c:Gammaproteobacteria
OTU_464	0	0	0	0	0.333333	k:Bacteria,p:Proteobacteria,c:Deltaproteobacteria,o:Myxococcales,f:Archangiaceae,g:Anaeromyxobacter
OTU_519	0	0	0.0833333	0.0833333	0.166667	k:Bacteria,p:Planctomycetes,c:Planctomycetacia,o:Pirellulales,f:Pirellulaceae,g:Pir4_lineage
OTU_501	0	0	0.0833333	0.0833333	0.166667	k:Bacteria,p:Kiritimatiellaeota,c:Kiritimatiellae,o:WCHB1-41
OTU_877	0	0	0.166667	0	0.0833333	k:Bacteria,p:Verrucomicrobia,c:Verrucomicrobiae,o:Verrucomicrobiales,f:Verrucomicrobiaceae,g:uncultured,s:uncultured_bacterium
OTU_956	0.0833333	0	0.25	0	0.0833333	k:Bacteria,p:Proteobacteria,c:Gammaproteobacteria,o:Pseudomonadales,f:Pseudomonadaceae,g:Pseudomonas
OTU_1319	0	0	0	0	0.166667	k:Bacteria,p:Firmicutes,c:Clostridia,o:Clostridiales,f:Ruminococcaceae,g:uncultured,s:uncultured_bacterium
OTU_1122	0	0	0	0	0.166667	k:Bacteria,p:Proteobacteria,c:Gammaproteobacteria,o:Pseudomonadales,f:Moraxellaceae,g:uncultured
OTU_514	0	0.0833333	0.166667	0	0.0833333	k:Bacteria,p:Cloacimonetes,c:Cloacimonadia,o:Cloacimonadales,f:Cloacimonadaceae
OTU_1126	0	0	0	0.0833333	0.0833333	k:Bacteria,p:Planctomycetes,c:Planctomycetacia,o:Pirellulales,f:Pirellulaceae,g:Rhodopirellula,s:uncultured_bacterium
OTU_935	0	0	0	0	0.166667	k:Bacteria,p:Proteobacteria,c:Alphaproteobacteria,o:Rhizobiales,f:Rhizobiaceae
OTU_742	0	0	0	0	0.25	k:Bacteria,p:Proteobacteria,c:Deltaproteobacteria,o:Myxococcales
OTU_1030	0	0	0	0	0.166667	k:Bacteria,p:Bacteroidetes,c:Bacteroidia,o:Flavobacteriales,f:Flavobacteriaceae,g:Salegentibacter,s:Salegentibacter_sp._MGE_SAT_706
OTU_1158	0	0.166667	0	0	0.0833333	k:Bacteria,p:Proteobacteria,c:Alphaproteobacteria,o:Rhizobiales,f:Xanthobacteraceae,g:uncultured
OTU_917	0	0	0	0	0.166667	k:Bacteria,p:Bacteroidetes,c:Bacteroidia,o:Chitinophagales,f:Chitinophagaceae,g:Taibaiella
OTU_1032	0	0	0	0	0.166667	k:Bacteria,p:Bacteroidetes,c:Bacteroidia,o:Bacteroidales
OTU_660	0.0833333	0	0.25	0	0	k:Bacteria,p:Proteobacteria,c:Gammaproteobacteria,o:Legionellales,f:Legionellaceae,g:Legionella
OTU_678	0	0	0.25	0	0	k:Bacteria,p:Proteobacteria,c:Alphaproteobacteria,o:Sphingomonadales,f:Sphingomonadaceae,g:uncultured
OTU_810	0.166667	0	0.0833333	0	0	k:Bacteria,p:Proteobacteria,c:Alphaproteobacteria,o:Micropepsales,f:Micropepsaceae,g:uncultured
OTU_283	0	0.25	0.333333	0.166667	0.25	k:Bacteria,p:Bacteroidetes,c:Bacteroidia,o:Bacteroidales,f:Prevotellaceae
OTU_311	0.583333	0.333333	0.25	0.166667	0.416667	k:Bacteria,p:Proteobacteria,c:Alphaproteobacteria,o:Sphingomonadales,f:Sphingomonadaceae,g:Sphingobium
OTU_959	0	0.166667	0.166667	0	0	k:Bacteria,p:Bacteroidetes,c:Bacteroidia,o:Sphingobacteriales,f:Sphingobacteriaceae,g:Mucilaginibacter
OTU_920	0	0	0.166667	0	0	k:Bacteria,p:Armatimonadetes,c:Fimbriimonadia,o:Fimbriimonadales
OTU_1119	0	0	0.166667	0	0	k:Bacteria,p:Actinobacteria,c:Coriobacteriia,o:Coriobacteriales,f:Atopobiaceae,g:Coriobacteriaceae_UCG-002,s:uncultured_bacterium
OTU_919	0	0	0.25	0	0	k:Bacteria,p:Proteobacteria,c:Alphaproteobacteria,o:Micavibrionales,f:uncultured
OTU_996	0	0	0.166667	0	0	k:Bacteria,p:Proteobacteria,c:Alphaproteobacteria,o:Caulobacterales,f:Caulobacteraceae
OTU_1252	0	0	0.25	0	0	k:Bacteria,p:Proteobacteria,c:Deltaproteobacteria,o:Syntrophobacterales,f:Syntrophobacteraceae,g:Syntrophobacter,s:uncultured_bacterium
OTU_1064	0	0	0.166667	0	0	k:Bacteria,p:Planctomycetes,c:Planctomycetacia,o:Planctomycetales,f:Rubinisphaeraceae,g:uncultured,s:uncultured_bacterium
OTU_205	0.75	0.166667	0.583333	0.0833333	0	k:Bacteria,p:Bacteroidetes,c:Bacteroidia,o:Chitinophagales,f:Chitinophagaceae,g:Pseudoflavitalea,s:Pseudoflavitalea_soli
OTU_737	0	0	0.25	0	0	k:Bacteria,p:Actinobacteria,c:Actinobacteria,o:Micromonosporales,f:Micromonosporaceae,g:Actinoplanes,s:uncultured_bacterium
OTU_613	0	0	0.333333	0	0	k:Bacteria,p:Bacteroidetes,c:Bacteroidia,o:Flavobacteriales,f:Flavobacteriaceae,g:Flavobacterium,s:uncultured_bacterium
OTU_612	0	0	0.25	0	0	k:Bacteria,p:Bacteroidetes,c:Ignavibacteria,o:OPB56
OTU_722	0.0833333	0	0.25	0	0	k:Bacteria,p:Bacteroidetes,c:Bacteroidia,o:Bacteroidales,f:Prevotellaceae
OTU_1327	0	0	0.166667	0	0	k:Bacteria,p:Spirochaetes,c:V2072-189E03
OTU_543	0.25	0	0	0	0	k:Bacteria,p:Proteobacteria,c:Deltaproteobacteria,o:Syntrophobacterales,f:Syntrophaceae,g:Syntrophus,s:uncultured_bacterium
OTU_583	0.25	0	0	0	0	k:Bacteria,p:Acidobacteria,c:Subgroup_6
OTU_1008	0.166667	0.166667	0.25	0	0	k:Bacteria,p:Proteobacteria,c:Gammaproteobacteria,o:Betaproteobacteriales,f:Gallionellaceae
OTU_412	0.333333	0	0	0	0	k:Bacteria,p:Actinobacteria,c:Actinobacteria,o:Micrococcales,f:Intrasporangiaceae,g:Lapillicoccus,s:uncultured_bacterium
OTU_872	0.166667	0	0	0	0	k:Bacteria,p:Firmicutes,c:Clostridia,o:Clostridiales,f:Christensenellaceae,g:Christensenellaceae_R-7_group
OTU_443	0.0833333	0	0.416667	0	0.5	k:Bacteria,p:Firmicutes,c:Clostridia,o:Clostridiales,f:Family_XI,g:Sedimentibacter,s:uncultured_bacterium
OTU_880	0.166667	0	0	0	0	k:Bacteria,p:Acidobacteria,c:Subgroup_17
OTU_869	0.166667	0	0	0	0	k:Bacteria
OTU_1325	0.166667	0	0	0	0	k:Bacteria,p:Acidobacteria,c:Subgroup_6,o:Unknown_Order,f:Unknown_Family,g:Vicinamibacter,s:uncultured_bacterium
OTU_488	0.333333	0	0	0	0	k:Bacteria,p:Acidobacteria,c:Blastocatellia_Subgroup_4,o:11-24
OTU_1320	0.166667	0	0	0	0	k:Bacteria,p:Actinobacteria,c:Actinobacteria,o:Frankiales,f:Frankiaceae
OTU_942	0.166667	0	0	0	0	k:Bacteria
OTU_1321	0.166667	0	0	0	0	k:Bacteria,p:Actinobacteria,c:Thermoleophilia,o:Gaiellales,f:Gaiellaceae,g:Gaiella
OTU_945	0.166667	0	0	0	0	k:Bacteria,p:Proteobacteria,c:Deltaproteobacteria,o:Myxococcales,f:Haliangiaceae,g:Haliangium,s:uncultured_bacterium
OTU_993	0.166667	0	0	0	0	k:Bacteria,p:Proteobacteria,c:Gammaproteobacteria,o:Betaproteobacteriales,f:Burkholderiaceae,g:MWH-UniP1_aquatic_group
OTU_486	0.333333	0	0	0	0	k:Bacteria,p:Gemmatimonadetes,c:Gemmatimonadetes,o:Gemmatimonadales,f:Gemmatimonadaceae,g:uncultured
OTU_735	0.25	0	0	0	0	k:Bacteria,p:Proteobacteria,c:Deltaproteobacteria,o:NB1-j
OTU_951	0.25	0	0	0	0	k:Bacteria,p:Nitrospirae,c:Nitrospira,o:Nitrospirales,f:Nitrospiraceae,g:Nitrospira
OTU_861	0.166667	0	0	0	0	k:Bacteria,p:Actinobacteria,c:Rubrobacteria,o:Rubrobacterales,f:Rubrobacteriaceae,g:Rubrobacter,s:uncultured_bacterium
OTU_977	0.0833333	0.0833333	0	0.0833333	0	k:Bacteria,p:Chloroflexi,c:Anaerolineae,o:Anaerolineales,f:Anaerolineaceae,g:Longilinea,s:uncultured_Longilinea_sp.
OTU_953	0.166667	0	0	0	0	k:Bacteria
OTU_1089	0.166667	0	0	0	0	k:Bacteria,p:Verrucomicrobia,c:Verrucomicrobiae,o:Pedosphaerales,f:Pedosphaeraceae
OTU_274	0.166667	0.166667	0	0.0833333	0.583333	k:Bacteria,p:Patescibacteria,c:ABY1,o:Candidatus_Falkowbacteria
OTU_949	0.166667	0	0	0	0	k:Bacteria,p:Proteobacteria,c:Alphaproteobacteria,o:Rhizobiales,f:Hyphomicrobiaceae,g:Pedomicrobium
OTU_992	0.166667	0	0	0	0	k:Bacteria,p:Hydrogenedentes,c:Hydrogenedentia,o:Hydrogenedentiales,f:Hydrogenedensaceae
OTU_1091	0.166667	0	0	0	0	k:Bacteria,p:Actinobacteria
OTU_866	0.166667	0	0	0	0	k:Bacteria,p:Bacteroidetes,c:Bacteroidia,o:Cytophagales
OTU_701	0.25	0	0	0	0	k:Bacteria,p:Acidobacteria,c:Holophagae,o:Subgroup_7
OTU_306	0.5	0	0	0	0	k:Bacteria,p:Proteobacteria,c:Alphaproteobacteria,o:Elsterales,f:uncultured
OTU_974	0.166667	0	0	0	0	k:Bacteria,p:Firmicutes,c:Clostridia,o:Clostridiales,f:Lachnospiraceae,g:uncultured,s:uncultured_bacterium
OTU_972	0.166667	0	0	0	0	k:Bacteria,p:Acidobacteria,c:Blastocatellia_Subgroup_4,o:Pyrinomonadales,f:Pyrinomonadaceae,g:RB41,s:uncultured_bacterium
OTU_550	0.333333	0	0	0	0	k:Bacteria,p:Planctomycetes,c:Planctomycetacia,o:Gemmatales,f:Gemmataceae,g:uncultured
OTU_881	0.25	0	0	0	0	k:Bacteria,p:Acidobacteria,c:Holophagae,o:Subgroup_7
OTU_385	0.166667	0.583333	0	0	0	k:Bacteria,p:Actinobacteria,c:Actinobacteria,o:Micromonosporales,f:Micromonosporaceae,g:Actinoplanes
OTU_239	0.0833333	0.583333	0	0	0	k:Bacteria,p:Bacteroidetes,c:Bacteroidia,o:Chitinophagales,f:Chitinophagaceae,g:uncultured,s:uncultured_bacterium
OTU_541	0.25	0	0	0	0	k:Bacteria,p:Acidobacteria,c:Subgroup_6
OTU_984	0.333333	0	0	0	0	k:Bacteria,p:Proteobacteria,c:Deltaproteobacteria,o:MBNT15
OTU_384	0.416667	0	0	0	0	k:Bacteria,p:Chloroflexi,c:TK10
OTU_263	0.0833333	0.25	0.25	0	0	k:Bacteria,p:TA06
OTU_883	0.166667	0	0	0	0	k:Bacteria,p:Actinobacteria,c:Thermoleophilia,o:Solirubrobacterales,f:67-14
OTU_626	0.333333	0	0	0	0	k:Bacteria,p:Actinobacteria,c:Thermoleophilia,o:Solirubrobacterales,f:67-14
OTU_1187	0.166667	0	0	0	0	k:Bacteria,p:Proteobacteria,c:Gammaproteobacteria
OTU_668	0.333333	0	0	0	0	k:Bacteria,p:Proteobacteria,c:Alphaproteobacteria,o:Caulobacterales,f:Caulobacteraceae,g:Brevundimonas
OTU_623	0	0.416667	0	0	0	k:Bacteria,p:Rokubacteria,c:NC10,o:Rokubacteriales
OTU_981	0	0.166667	0	0	0	k:Bacteria,p:Actinobacteria
OTU_885	0	0.25	0	0	0	k:Bacteria,p:Proteobacteria,c:Alphaproteobacteria,o:Rhizobiales,f:Beijerinckiaceae
OTU_705	0	0.333333	0	0	0.0833333	k:Bacteria,p:Proteobacteria,c:Alphaproteobacteria,o:Rhodobacterales,f:Rhodobacteraceae
OTU_758	0	0.0833333	0	0	0.5	k:Bacteria,p:Proteobacteria,c:Alphaproteobacteria,o:Rhizobiales,f:Xanthobacteraceae,g:uncultured
OTU_979	0	0.166667	0	0	0	k:Bacteria,p:Actinobacteria,c:Thermoleophilia,o:Gaiellales,f:uncultured
OTU_597	0	0.333333	0	0	0	k:Bacteria,p:Actinobacteria,c:Actinobacteria,o:Micromonosporales,f:Micromonosporaceae
OTU_1081	0	0.166667	0	0	0	k:Bacteria,p:Proteobacteria,c:Gammaproteobacteria,o:Betaproteobacteriales
OTU_467	0.166667	0.166667	0	0	0	k:Bacteria,p:Bacteroidetes,c:Bacteroidia,o:Bacteroidales,f:Bacteroidaceae,g:Bacteroides,s:Bacteroides_luti
OTU_982	0	0.166667	0.0833333	0	0.416667	k:Bacteria,p:Bacteroidetes,c:Bacteroidia,o:Flavobacteriales,f:Flavobacteriaceae,g:Flavobacterium
OTU_632	0	0.333333	0	0	0	k:Bacteria,p:Verrucomicrobia,c:Verrucomicrobiae,o:Verrucomicrobiales,f:Verrucomicrobiaceae,g:Prosthecobacter
OTU_961	0	0.333333	0	0	0	k:Bacteria,p:Proteobacteria,c:Gammaproteobacteria,o:Diplorickettsiales,f:Diplorickettsiaceae,g:Aquicella,s:uncultured_bacterium
OTU_468	0.0833333	0.416667	0	0	0	k:Bacteria,p:Bacteroidetes,c:Bacteroidia,o:Cytophagales,f:Microscillaceae
OTU_1137	0.25	0.0833333	0	0	0	k:Bacteria,p:Verrucomicrobia,c:Verrucomicrobiae,o:Methylacidiphilales,f:Methylacidiphilaceae,g:uncultured,s:uncultured_bacterium
OTU_1236	0	0.0833333	0	0	0.166667	k:Bacteria,p:Proteobacteria,c:Alphaproteobacteria,o:Sphingomonadales,f:Sphingomonadaceae,g:Sphingobium,s:Sphingobium_sp.
OTU_1125	0	0.166667	0	0	0	k:Bacteria,p:Firmicutes,c:Clostridia,o:Clostridiales,f:Lachnospiraceae
OTU_241	0	0.0833333	0	0	0.833333	k:Bacteria,p:Verrucomicrobia,c:Verrucomicrobiae,o:Verrucomicrobiales,f:Verrucomicrobiaceae,g:uncultured,s:uncultured_bacterium
OTU_1180	0	0.166667	0	0	0	k:Bacteria,p:Patescibacteria,c:Berkelbacteria
OTU_388	0	0.416667	0	0	0	k:Bacteria
OTU_683	0	0.25	0	0	0	k:Bacteria,p:Actinobacteria,c:Acidimicrobiia,o:IMCC26256
OTU_1007	0	0.166667	0	0	0	k:Bacteria,p:Acidobacteria,c:Holophagae,o:Subgroup_7
OTU_590	0	0.25	0	0	0	k:Bacteria,p:Proteobacteria,c:Deltaproteobacteria,o:Myxococcales,f:Polyangiaceae,g:Aetherobacter,s:metagenome
OTU_960	0	0.166667	0	0	0	k:Bacteria,p:Proteobacteria,c:Alphaproteobacteria,o:Rhizobiales,f:Hyphomicrobiaceae
OTU_611	0	0.25	0	0	0	k:Bacteria,p:Actinobacteria,c:Actinobacteria,o:Corynebacteriales,f:Mycobacteriaceae,g:Mycobacterium
OTU_864	0	0.166667	0	0	0	k:Bacteria,p:Proteobacteria,c:Gammaproteobacteria,o:Pseudomonadales,f:Moraxellaceae,g:uncultured
OTU_222	0	0.583333	0.416667	0.25	0.0833333	k:Bacteria,p:Bacteroidetes,c:Bacteroidia,o:Bacteroidales,f:Dysgonomonadaceae
OTU_1003	0	0.0833333	0.0833333	0.0833333	0	k:Bacteria,p:Firmicutes,c:Clostridia,o:Clostridiales,f:Christensenellaceae,g:Christensenellaceae_R-7_group,s:uncultured_bacterium
OTU_1012	0	0.166667	0	0	0	k:Bacteria,p:Chloroflexi,c:Anaerolineae,o:RBG-13-54-9
OTU_88	0	1.16667	2.75	0.166667	0	k:Bacteria,p:Bacteroidetes,c:Bacteroidia,o:Bacteroidales,f:Rikenellaceae,g:Rikenellaceae_RC9_gut_group,s:uncultured_bacterium
OTU_367	0	0.0833333	0.166667	0.25	0	k:Bacteria,p:Firmicutes,c:Clostridia,o:Clostridiales,f:Christensenellaceae,g:Christensenellaceae_R-7_group
OTU_754	0	0.333333	0.416667	0	0.166667	k:Bacteria,p:Firmicutes,c:Clostridia,o:DTU014
OTU_1192	0	0.0833333	0	0	0.333333	k:Bacteria,p:Planctomycetes,c:Phycisphaerae,o:Tepidisphaerales,f:Tepidisphaeraceae
OTU_1184	0	0.166667	0	0	0	k:Bacteria,p:Planctomycetes,c:Phycisphaerae,o:Tepidisphaerales,f:WD2101_soil_group
OTU_1014	0	0.0833333	0.25	0	0	k:Bacteria,p:Firmicutes,c:Clostridia,o:Clostridiales,f:Ruminococcaceae,g:[Eubacterium]_coprostanoligenes_group
OTU_955	0	0.166667	0	0	0	k:Bacteria,p:Patescibacteria,c:ABY1,o:Candidatus_Falkowbacteria
OTU_280	0	0.333333	1.41667	0.166667	0.416667	k:Bacteria,p:Firmicutes,c:Clostridia,o:Clostridiales,f:Ruminococcaceae,g:Fastidiosipila,s:uncultured_bacterium
OTU_1182	0	0.0833333	0.166667	0	0	k:Bacteria,p:Synergistetes,c:Synergistia,o:Synergistales,f:Synergistaceae,g:uncultured,s:uncultured_bacterium
OTU_921	0	0.166667	0	0	0	k:Bacteria,p:Chloroflexi,c:Anaerolineae,o:Anaerolineales,f:Anaerolineaceae,g:Leptolinea,s:uncultured_bacterium
OTU_700	0	0.0833333	0.166667	0	0	k:Bacteria,p:Tenericutes,c:Mollicutes,o:Acholeplasmatales,f:Acholeplasmataceae,g:Acholeplasma,s:uncultured_bacterium
OTU_1290	0	0.0833333	0.0833333	0	0	k:Bacteria,p:Firmicutes,c:Clostridia,o:Clostridiales,f:Ruminococcaceae,g:uncultured
OTU_699	0	0.0833333	0.25	0.0833333	0	k:Bacteria,p:Bacteroidetes,c:Bacteroidia,o:Bacteroidales,f:Dysgonomonadaceae,g:uncultured,s:uncultured_bacterium
OTU_143	0	0.0833333	1.33333	0	0.583333	k:Bacteria,p:Bacteroidetes,c:Bacteroidia,o:Bacteroidales,f:Dysgonomonadaceae,g:Fermentimonas
OTU_630	0	0.25	0	0	0	k:Bacteria,p:Actinobacteria,c:Actinobacteria,o:Propionibacteriales,f:Nocardioidaceae,g:Nocardioides
OTU_871	0	0	0.0833333	0.166667	0	k:Bacteria,p:Bacteroidetes,c:Bacteroidia,o:Chitinophagales,f:Chitinophagaceae,g:uncultured,s:uncultured_bacterium
OTU_1011	0	0	0.0833333	0.166667	0	k:Bacteria,p:Proteobacteria,c:Deltaproteobacteria,o:Myxococcales,f:Myxococcaceae,g:uncultured,s:uncultured_bacterium
OTU_372	0	0	0.833333	0.166667	0.25	k:Bacteria,p:Bacteroidetes,c:Bacteroidia,o:Bacteroidales,f:Rikenellaceae,g:uncultured
OTU_923	0	0	0	0.166667	0	k:Bacteria,p:Proteobacteria,c:Gammaproteobacteria
OTU_247	0	0	0.666667	0.333333	0	k:Bacteria,p:Firmicutes,c:Clostridia,o:Clostridiales,f:Ruminococcaceae,g:Fastidiosipila,s:uncultured_bacterium
OTU_561	0	0	0	0.333333	0	k:Bacteria,p:Bacteroidetes,c:Bacteroidia,o:Bacteroidales,f:Bacteroidetes_vadinHA17
OTU_1009	0	0	0	0.166667	0	k:Bacteria,p:Proteobacteria,c:Gammaproteobacteria
OTU_1010	0	0	0	0.166667	0	k:Bacteria,p:Firmicutes,c:Clostridia,o:Clostridiales,f:Ruminococcaceae,g:uncultured
OTU_1302	0	0	0	0.166667	0	k:Bacteria,p:Proteobacteria,c:Gammaproteobacteria,o:Xanthomonadales
OTU_524	0	0	0	0.25	0	k:Bacteria,p:Proteobacteria,c:Gammaproteobacteria,o:Betaproteobacteriales,f:Burkholderiaceae,g:Limnobacter
OTU_1021	0	0	0	0.166667	0	k:Bacteria,p:Proteobacteria,c:Deltaproteobacteria,o:Myxococcales,f:Sandaracinaceae,g:uncultured,s:uncultured_bacterium
OTU_1013	0	0	0	0.166667	0	k:Bacteria,p:Bacteroidetes,c:Bacteroidia,o:Chitinophagales,f:Chitinophagaceae,g:Taibaiella
OTU_969	0	0	0	0.166667	0	k:Bacteria,p:Proteobacteria,c:Gammaproteobacteria,o:Betaproteobacteriales,f:SC-I-84
OTU_918	0	0	0	0.166667	0	k:Bacteria,p:Proteobacteria,c:Gammaproteobacteria,o:Betaproteobacteriales,f:A21b
OTU_557	0	0	0.25	0.0833333	0	k:Bacteria,p:Bacteroidetes,c:Bacteroidia,o:Bacteroidales,f:Paludibacteraceae,g:uncultured,s:uncultured_bacterium
OTU_582	0	0	0.333333	0.0833333	0.0833333	k:Bacteria,p:Firmicutes,c:Clostridia,o:Clostridiales,f:Syntrophomonadaceae,g:Syntrophomonas,s:uncultured_bacterium
OTU_1002	0	0.0833333	0	0.166667	0	k:Bacteria,p:Actinobacteria,c:Actinobacteria,o:Propionibacteriales,f:Nocardioidaceae,g:Nocardioides
OTU_723	0.0833333	0	0.166667	0.0833333	0	k:Bacteria,p:Proteobacteria,c:Gammaproteobacteria,o:Xanthomonadales,f:Xanthomonadaceae,g:Pseudoxanthomonas,s:Pseudomonas_sp._Dza8
OTU_633	0	0	0	0.25	0	k:Bacteria,p:Chloroflexi
OTU_970	0	0	0	0.166667	0	k:Bacteria,p:Firmicutes,c:Clostridia,o:Clostridiales,f:Lachnospiraceae,g:Roseburia,s:uncultured_bacterium
OTU_747	0	0	0	0.333333	0.25	k:Bacteria,p:Proteobacteria,c:Alphaproteobacteria,o:Sphingomonadales,f:Sphingomonadaceae,g:Sphingomonas,s:Sphingomonas_sp._HME8542
OTU_934	0	0	0	0.166667	0	k:Bacteria,p:Acidobacteria,c:Acidobacteriia,o:Solibacterales,f:Solibacteraceae_Subgroup_3,g:Candidatus_Solibacter
OTU_1207	0	0	0	0.166667	0	k:Bacteria,p:Acidobacteria,c:Acidobacteriia,o:Acidobacteriales,f:Acidobacteriaceae_Subgroup_1,g:Terriglobus
OTU_924	0	0	0	0.166667	0	k:Bacteria,p:Planctomycetes,c:Phycisphaerae,o:Tepidisphaerales,f:WD2101_soil_group
OTU_914	0	0	0	0.25	0	k:Bacteria,p:Proteobacteria,c:Alphaproteobacteria,o:Acetobacterales,f:Acetobacteraceae,g:Roseococcus
OTU_915	0	0	0	0.166667	0	k:Bacteria,p:Proteobacteria,c:Gammaproteobacteria
OTU_997	0	0	0	0.333333	0	k:Bacteria,p:Bacteroidetes,c:Bacteroidia,o:Chitinophagales,f:37-13
OTU_1206	0	0	0	0.166667	0	k:Bacteria,p:Proteobacteria,c:Deltaproteobacteria,o:Myxococcales,f:mle1-27
OTU_456	0	0	0.25	0.333333	0.666667	k:Bacteria,p:Proteobacteria,c:Alphaproteobacteria,o:Rhizobiales,f:Hyphomicrobiaceae,g:Hyphomicrobium
OTU_898	0	0	0	0	0.166667	k:Bacteria,p:Firmicutes,c:Clostridia,o:Clostridiales,f:Lachnospiraceae
OTU_965	0	0	0	0	0.166667	k:Bacteria,p:Actinobacteria,c:Acidimicrobiia,o:Microtrichales,f:Ilumatobacteraceae,g:uncultured,s:uncultured_bacterium
OTU_1209	0	0	0	0	0.166667	k:Bacteria,p:Actinobacteria,c:Actinobacteria,o:Actinomycetales,f:Actinomycetaceae,g:Varibaculum,s:uncultured_bacterium
OTU_738	0	0	0	0	0.25	k:Bacteria,p:Planctomycetes,c:Phycisphaerae,o:Tepidisphaerales,f:WD2101_soil_group
OTU_567	0	0	0	0	0.333333	k:Bacteria,p:Planctomycetes,c:Phycisphaerae,o:Tepidisphaerales,f:WD2101_soil_group
OTU_320	0	0	0	0	0.5	k:Bacteria,p:Proteobacteria,c:Gammaproteobacteria,o:Betaproteobacteriales,f:Nitrosomonadaceae,g:MND1
OTU_1117	0	0	0	0	0.166667	k:Bacteria,p:Planctomycetes,c:Planctomycetacia,o:Planctomycetales,f:Rubinisphaeraceae,g:SH-PL14
OTU_729	0	0	0	0	0.25	k:Bacteria,p:Actinobacteria
OTU_967	0	0	0	0	0.166667	k:Bacteria,p:Chloroflexi,c:Anaerolineae,o:uncultured
OTU_356	0	0	0	0	0.416667	k:Bacteria,p:Planctomycetes,c:Phycisphaerae,o:Phycisphaerales,f:Phycisphaeraceae,g:AKYG587,s:uncultured_bacterium
OTU_504	0.0833333	0	0	0.0833333	0.333333	k:Bacteria,p:Chloroflexi,c:Anaerolineae,o:Anaerolineales,f:Anaerolineaceae,g:uncultured,s:uncultured_bacterium
OTU_560	0	0	0	0	0.333333	k:Bacteria
OTU_717	0	0	0.333333	0	0.333333	k:Bacteria,p:Verrucomicrobia,c:Verrucomicrobiae,o:Chthoniobacterales,f:Terrimicrobiaceae,g:Terrimicrobium
OTU_932	0	0	0	0	0.166667	k:Bacteria,p:Acidobacteria,c:Holophagae,o:Subgroup_7
OTU_518	0	0	0	0	0.25	k:Bacteria,p:Gemmatimonadetes,c:Gemmatimonadetes,o:Gemmatimonadales,f:Gemmatimonadaceae,g:uncultured,s:uncultured_bacterium
OTU_803	0	0	0	0	0.166667	k:Bacteria,p:Proteobacteria,c:Deltaproteobacteria,o:SAR324_cladeMarine_group_B
OTU_811	0	0	0	0	0.25	k:Bacteria,p:Planctomycetes,c:Planctomycetacia,o:Pirellulales,f:Pirellulaceae,g:Pir4_lineage,s:uncultured_bacterium
OTU_989	0	0	0	0	0.166667	k:Bacteria,p:Firmicutes,c:Clostridia,o:Clostridiales,f:Ruminococcaceae,g:uncultured
OTU_736	0	0	0	0	0.25	k:Bacteria,p:Proteobacteria,c:Deltaproteobacteria,o:Myxococcales
OTU_284	0	0	0	0	0.583333	k:Bacteria,p:Proteobacteria,c:Gammaproteobacteria,o:Betaproteobacteriales,f:Nitrosomonadaceae,g:MND1
OTU_1191	0	0	0	0	0.166667	k:Bacteria,p:Proteobacteria,c:Deltaproteobacteria,o:Sva0485
OTU_817	0	0	0	0	0.166667	k:Bacteria,p:Actinobacteria,c:Actinobacteria,o:Kineosporiales,f:Kineosporiaceae
OTU_891	0	0	0	0	0.166667	k:Bacteria,p:Proteobacteria,c:Deltaproteobacteria,o:Desulfarculales,f:Desulfarculaceae,g:uncultured
OTU_627	0	0	0	0	0.25	k:Bacteria,p:Proteobacteria,c:Gammaproteobacteria,o:Xanthomonadales,f:Rhodanobacteraceae
OTU_404	0.166667	0	0	0	0.25	k:Bacteria,p:Proteobacteria,c:Gammaproteobacteria,o:Betaproteobacteriales,f:Gallionellaceae
OTU_1121	0	0	0	0	0.25	k:Bacteria,p:Nitrospirae,c:4-29-1
OTU_1114	0	0	0	0	0.166667	k:Bacteria,p:Acidobacteria,c:Acidobacteriia,o:Solibacterales,f:Solibacteraceae_Subgroup_3,g:Paludibaculum,s:uncultured_bacterium
OTU_547	0	0	0	0	0.416667	k:Bacteria,p:Firmicutes,c:Clostridia,o:Clostridiales,f:Lachnospiraceae,g:[Ruminococcus]_torques_group
OTU_1113	0	0	0	0	0.333333	k:Bacteria,p:Proteobacteria,c:Alphaproteobacteria,o:Holosporales,f:Holosporaceae,g:uncultured,s:uncultured_bacterium
OTU_937	0	0	0	0	0.166667	k:Bacteria,p:Proteobacteria,c:Deltaproteobacteria,o:Desulfarculales,f:Desulfarculaceae,g:uncultured
OTU_814	0	0	0	0	0.166667	k:Bacteria,p:Planctomycetes,c:Planctomycetacia
OTU_617	0	0	0	0	0.25	k:Bacteria,p:Planctomycetes,c:Planctomycetacia,o:Gemmatales,f:Gemmataceae,g:uncultured,s:uncultured_bacterium
OTU_991	0	0	0	0	0.25	k:Bacteria,p:Planctomycetes,c:Planctomycetacia,o:Gemmatales,f:Gemmataceae,g:uncultured,s:uncultured_bacterium
OTU_998	0	0	0	0	0.166667	k:Bacteria,p:Acidobacteria,c:Acidobacteriia,o:Solibacterales,f:Solibacteraceae_Subgroup_3,g:Bryobacter
OTU_1132	0	0	0	0	0.166667	k:Bacteria,p:Verrucomicrobia,c:Verrucomicrobiae,o:Chthoniobacterales,f:Chthoniobacteraceae,g:Candidatus_Udaeobacter
OTU_1131	0	0	0	0	0.166667	k:Bacteria,p:Proteobacteria,c:Alphaproteobacteria,o:Micavibrionales,f:uncultured
OTU_357	0	0	0.0833333	0	0.416667	k:Bacteria,p:Firmicutes,c:Clostridia,o:Clostridiales,f:Ruminococcaceae,g:Caproiciproducens,s:uncultured_bacterium
OTU_410	0	0	0.25	0	0.583333	k:Bacteria,p:Synergistetes,c:Synergistia,o:Synergistales,f:Synergistaceae,g:Aminobacterium,s:Aminobacterium_colombiense_DSM_12261
OTU_936	0	0	0	0	0.416667	k:Bacteria,p:Bacteroidetes,c:Bacteroidia,o:Flavobacteriales,f:Flavobacteriaceae,g:Tenacibaculum
OTU_292	0	0	0.666667	0	0.0833333	k:Bacteria,p:Verrucomicrobia,c:Verrucomicrobiae,o:LD1-PB3
OTU_999	0	0	0	0	0.166667	k:Bacteria,p:Firmicutes,c:Clostridia,o:Clostridiales,f:Syntrophomonadaceae,g:Syntrophomonas
OTU_995	0	0	0	0	0.166667	k:Bacteria,p:Proteobacteria,c:Gammaproteobacteria,o:Betaproteobacteriales,f:Burkholderiaceae
OTU_929	0	0	0	0	0.166667	k:Bacteria,p:Firmicutes,c:Clostridia,o:Clostridiales,f:Christensenellaceae,g:Christensenellaceae_R-7_group
OTU_791	0	0	0.0833333	0	0.0833333	k:Bacteria,p:Spirochaetes,c:Spirochaetia,o:Spirochaetales,f:Spirochaetaceae,g:uncultured,s:uncultured_bacterium
OTU_793	0	0	0.166667	0	0.0833333	k:Bacteria,p:Synergistetes,c:Synergistia,o:Synergistales,f:Synergistaceae,g:uncultured,s:uncultured_bacterium
OTU_839	0	0	0.0833333	0	0.0833333	k:Bacteria,p:Firmicutes,c:Clostridia,o:Clostridiales,f:Christensenellaceae,g:Christensenellaceae_R-7_group,s:uncultured_anaerobic_bacterium
OTU_927	0	0.166667	0	0	0.166667	k:Bacteria,p:Acidobacteria,c:Acidobacteriia,o:Solibacterales,f:Solibacteraceae_Subgroup_3,g:Candidatus_Solibacter
OTU_1200	0	0	0.0833333	0	0.0833333	k:Bacteria,p:Firmicutes,c:Clostridia,o:Clostridiales,f:Lachnospiraceae,g:Syntrophococcus
OTU_1118	0	0	0.166667	0	0	k:Bacteria,p:Firmicutes,c:Clostridia,o:Clostridiales,f:Eubacteriaceae
OTU_846	0	0	0.333333	0	0	k:Bacteria,p:Firmicutes,c:Clostridia,o:Clostridiales
OTU_1130	0	0	0.5	0	0	k:Bacteria,p:Cloacimonetes,c:Cloacimonadia,o:Cloacimonadales,f:W27
OTU_1196	0	0	0.166667	0	0	k:Bacteria,p:Proteobacteria,c:Gammaproteobacteria,o:Betaproteobacteriales,f:Nitrosomonadaceae,g:MND1,s:uncultured_beta_proteobacterium
OTU_1195	0	0	0.166667	0	0	k:Bacteria,p:Actinobacteria,c:Actinobacteria,o:Corynebacteriales,f:Corynebacteriaceae,g:Corynebacterium_1
OTU_973	0	0	0.5	0	0	k:Bacteria,p:Firmicutes,c:Clostridia,o:Clostridiales,f:Clostridiaceae_2,g:Alkaliphilus,s:uncultured_bacterium
OTU_726	0	0	0.25	0	0	k:Bacteria,p:Proteobacteria,c:Alphaproteobacteria,o:Sphingomonadales,f:Sphingomonadaceae,g:Sphingobium
OTU_855	0	0	0.166667	0	0	k:Bacteria,p:Bacteroidetes,c:Bacteroidia,o:Chitinophagales,f:Chitinophagaceae,g:Ferruginibacter,s:uncultured_Ferruginibacter_sp.
OTU_976	0	0	0.166667	0	0	k:Bacteria,p:Armatimonadetes,c:Armatimonadia,o:Armatimonadales,f:Armatimonadaceae,g:Armatimonas,s:uncultured_bacterium
OTU_669	0.25	0	0	0	0	k:Bacteria,p:Chloroflexi,c:Anaerolineae,o:Anaerolineales,f:Anaerolineaceae,g:Anaerolinea,s:uncultured_bacterium
OTU_1110	0.166667	0	0	0	0	k:Bacteria,p:Planctomycetes,c:Phycisphaerae,o:Tepidisphaerales,f:Tepidisphaeraceae,g:Tepidisphaera,s:uncultured_bacterium
OTU_978	0.166667	0	0	0	0	k:Bacteria,p:Proteobacteria,c:Gammaproteobacteria,o:Gammaproteobacteria_Incertae_Sedis,f:Unknown_Family,g:Candidatus_Berkiella
OTU_285	0.75	0	0	0	0	k:Bacteria,p:Verrucomicrobia,c:Verrucomicrobiae,o:Pedosphaerales,f:Pedosphaeraceae
OTU_802	0.166667	0	0	0	0	k:Bacteria,p:Patescibacteria,c:Parcubacteria
OTU_663	0.5	0	0	0	0	k:Bacteria,p:Bacteroidetes,c:Bacteroidia,o:Sphingobacteriales,f:Sphingobacteriaceae,g:Mucilaginibacter,s:Mucilaginibacter_defluvii
OTU_847	0.25	0	0	0	0	k:Bacteria,p:Firmicutes,c:Clostridia,o:Clostridiales
OTU_304	0.5	0.25	0	0	0	k:Bacteria,p:Proteobacteria,c:Alphaproteobacteria,o:Micropepsales,f:Micropepsaceae,g:uncultured,s:uncultured_bacterium
OTU_526	0.25	0	0	0	0	k:Bacteria,p:Acidobacteria,c:Subgroup_22
OTU_1157	0.416667	0	0	0	0	k:Bacteria,p:Proteobacteria,c:Gammaproteobacteria,o:Acidiferrobacterales,f:Acidiferrobacteraceae,g:Sulfurifustis
OTU_1058	0.166667	0	0	0	0	k:Bacteria,p:Bacteroidetes,c:Bacteroidia,o:Cytophagales,f:Spirosomaceae,g:Emticicia,s:Emticicia_aquatilis
OTU_656	0.25	0	0	0	0	k:Bacteria,p:Bacteroidetes,c:Bacteroidia,o:Sphingobacteriales,f:Sphingobacteriaceae
OTU_333	0.416667	0	0	0	0	k:Bacteria,p:Firmicutes,c:Clostridia,o:Clostridiales,f:Ruminococcaceae,g:Ruminiclostridium_6,s:uncultured_bacterium
OTU_1053	0.166667	0	0	0	0	k:Bacteria,p:Actinobacteria,c:Actinobacteria,o:Actinomycetales,f:Actinomycetaceae,g:Actinomyces,s:uncultured_bacterium
OTU_555	0.166667	0	0.0833333	0	0	k:Bacteria,p:Proteobacteria,c:Deltaproteobacteria,o:Desulfobacterales,f:Desulfobulbaceae
OTU_1171	0.166667	0	0	0	0	k:Bacteria,p:Spirochaetes,c:Spirochaetia,o:Spirochaetales,f:Spirochaetaceae,g:Spirochaeta_2
OTU_602	0.5	0	0	0	0	k:Bacteria
OTU_852	0.416667	0	0	0	0	k:Bacteria,p:Acidobacteria,c:Subgroup_6
OTU_781	0.166667	0	0	0	0	k:Bacteria,p:Planctomycetes,c:Phycisphaerae,o:Tepidisphaerales,f:WD2101_soil_group
OTU_1168	0.166667	0	0	0	0	k:Bacteria,p:Bacteroidetes,c:Bacteroidia,o:Flavobacteriales,f:Flavobacteriaceae,g:Flavobacterium
OTU_731	0.25	0	0	0	0	k:Bacteria,p:Chloroflexi,c:Chloroflexia,o:Chloroflexales,f:Roseiflexaceae,g:uncultured,s:uncultured_bacterium
OTU_1112	0.333333	0	0	0	0	k:Bacteria,p:Proteobacteria,c:Alphaproteobacteria,o:Rhodobacterales,f:Rhodobacteraceae
OTU_1111	0.166667	0	0	0	0	k:Bacteria,p:Proteobacteria,c:Deltaproteobacteria,o:Myxococcales,f:Polyangiaceae,g:Pajaroellobacter,s:uncultured_bacterium
OTU_825	0.166667	0	0	0	0	k:Bacteria,p:Proteobacteria,c:Gammaproteobacteria,o:Competibacterales,f:Competibacteraceae,g:Candidatus_Competibacter
OTU_481	0.416667	0	0.0833333	0	0	k:Bacteria,p:Proteobacteria,c:Alphaproteobacteria,o:Rhodobacterales,f:Rhodobacteraceae
OTU_649	0.25	0	0	0	0	k:Bacteria,p:Proteobacteria,c:Alphaproteobacteria
OTU_1161	0.166667	0	0	0	0	k:Bacteria,p:Acidobacteria,c:Blastocatellia_Subgroup_4,o:Blastocatellales,f:Blastocatellaceae,g:Blastocatella,s:bacterium_Ellin6075
OTU_392	0.416667	0	0	0	0	k:Bacteria,p:Chloroflexi,c:Anaerolineae,o:Anaerolineales,f:Anaerolineaceae,g:uncultured,s:metagenome
OTU_629	0.25	0	0	0	0	k:Bacteria,p:Bacteroidetes,c:Ignavibacteria,o:Kryptoniales,f:BSV26
OTU_788	0.166667	0	0	0.0833333	0	k:Bacteria,p:Proteobacteria,c:Alphaproteobacteria,o:Sphingomonadales,f:Sphingomonadaceae,g:Sphingorhabdus,s:Sphingopyxis_sp._RHLT3-16
OTU_1166	0.166667	0	0	0	0	k:Bacteria,p:Actinobacteria,c:Thermoleophilia,o:Solirubrobacterales,f:Solirubrobacteraceae,g:Solirubrobacter,s:uncultured_bacterium
OTU_1050	0.166667	0	0	0	0	k:Bacteria,p:Proteobacteria,c:Gammaproteobacteria,o:Xanthomonadales,f:Xanthomonadaceae,g:Lysobacter
OTU_675	0.25	0	0	0	0	k:Bacteria,p:Bacteroidetes,c:Bacteroidia,o:Bacteroidales,f:Prevotellaceae,g:Alloprevotella,s:uncultured_bacterium
OTU_1068	0	0.166667	0	0	0	k:Bacteria
OTU_413	0	0.333333	0	0	0	k:Bacteria,p:Proteobacteria,c:Alphaproteobacteria,o:Micavibrionales,f:uncultured
OTU_1065	0	0.166667	0	0	0	k:Bacteria,p:Firmicutes,c:Clostridia,o:Clostridiales,f:Lachnospiraceae,g:Lachnospiraceae_FCS020_group,s:uncultured_bacterium
OTU_1061	0	0.166667	0	0	0	k:Bacteria,p:Spirochaetes,c:Spirochaetia,o:Spirochaetales,f:Spirochaetaceae,g:Treponema,s:uncultured_Spirochaetaceae_bacterium
OTU_1142	0	0.166667	0	0	0	k:Bacteria,p:Bacteroidetes,c:Bacteroidia,o:Chitinophagales,f:Chitinophagaceae,g:Ferruginibacter,s:uncultured_bacterium
OTU_807	0	0.166667	0	0	0	k:Bacteria,p:Cyanobacteria,c:Melainabacteria,o:Vampirovibrionales
OTU_476	0	0	0	0.333333	0	k:Bacteria,p:Actinobacteria,c:Actinobacteria,o:Micromonosporales,f:Micromonosporaceae,g:Micromonospora
OTU_1096	0	0	0	0.166667	0	k:Bacteria,p:Acidobacteria,c:Holophagae,o:Subgroup_7
OTU_327	0	0	0	0.5	0	k:Bacteria,p:Actinobacteria,c:Actinobacteria,o:Corynebacteriales,f:Nocardiaceae,g:Williamsia,s:Williamsia_muralis
OTU_800	0	0	0.0833333	0.166667	0	k:Bacteria,p:Bacteroidetes,c:Ignavibacteria,o:OPB56
OTU_1253	0	0	0	0.166667	0.0833333	k:Bacteria,p:Bacteroidetes,c:Ignavibacteria,o:OPB56
OTU_1080	0	0	0	0.0833333	0.0833333	k:Bacteria,p:Proteobacteria,c:Deltaproteobacteria,o:Myxococcales,f:P3OB-42
OTU_1023	0	0	0	0	0.25	k:Bacteria,p:Planctomycetes,c:Planctomycetacia,o:Pirellulales,f:Pirellulaceae,g:uncultured,s:uncultured_Planctomycetales_bacterium
OTU_448	0	0	0	0	0.583333	k:Bacteria,p:Proteobacteria,c:Gammaproteobacteria,o:Pseudomonadales,f:Pseudomonadaceae,g:Pseudomonas
OTU_290	0	0	0	0	1	k:Bacteria,p:Bacteroidetes,c:Bacteroidia,o:Cytophagales,f:Microscillaceae,g:uncultured,s:Algoriphagus_sp._JJ018
OTU_538	0	0	0	0	0.25	k:Bacteria,p:Bacteroidetes,c:Bacteroidia,o:Bacteroidales,f:Prevotellaceae
OTU_1031	0	0	0	0	0.166667	k:Bacteria,p:Firmicutes,c:Negativicutes,o:Selenomonadales,f:Veillonellaceae
OTU_1227	0	0	0	0	0.25	k:Bacteria,p:Proteobacteria,c:Gammaproteobacteria,o:Enterobacteriales,f:Enterobacteriaceae,g:Proteus
OTU_646	0	0	0	0	0.333333	k:Bacteria,p:Bacteroidetes,c:Bacteroidia,o:Sphingobacteriales,f:env.OPS_17
OTU_1248	0	0	0	0	0.166667	k:Bacteria,p:Chloroflexi,c:Chloroflexia,o:Thermomicrobiales
OTU_1026	0	0	0	0	0.333333	k:Bacteria,p:Firmicutes,c:Negativicutes,o:Selenomonadales,f:Veillonellaceae,g:uncultured,s:uncultured_bacterium
OTU_1246	0	0	0.166667	0	0.0833333	k:Bacteria,p:Bacteroidetes,c:Bacteroidia,o:Cytophagales,f:Spirosomaceae,g:Spirosoma,s:Spirosoma_panaciterrae
OTU_614	0	0	0	0	0.333333	k:Bacteria,p:Bacteroidetes,c:Bacteroidia,o:Bacteroidales,f:Barnesiellaceae,g:Barnesiella,s:Propionibacterium_sp._S342
OTU_440	0	0	0	0	0.333333	k:Bacteria,p:Acidobacteria,c:Acidobacteriia,o:Solibacterales,f:Solibacteraceae_Subgroup_3,g:Bryobacter
OTU_702	0	0	0	0	0.25	k:Bacteria,p:Synergistetes,c:Synergistia,o:Synergistales,f:Synergistaceae,g:Thermovirga,s:uncultured_bacterium
OTU_1078	0	0	0.166667	0	0.0833333	k:Bacteria,p:Proteobacteria,c:Alphaproteobacteria,o:Rhodospirillales,f:uncultured
OTU_1229	0	0	0	0	0.166667	k:Bacteria,p:Rokubacteria,c:NC10,o:Rokubacteriales
OTU_1044	0	0	0.166667	0	0	k:Bacteria,p:Proteobacteria,c:Gammaproteobacteria,o:Salinisphaerales,f:Solimonadaceae,g:Hydrocarboniphaga,s:Hydrocarboniphaga_daqingensis
OTU_1094	0	0	0.166667	0	0	k:Bacteria,p:Chloroflexi,c:Anaerolineae,o:SBR1031,f:A4b
OTU_882	0	0	0.25	0	0	k:Bacteria,p:Chloroflexi,c:Anaerolineae,o:Anaerolineales,f:Anaerolineaceae,g:uncultured
OTU_674	0	0	0.333333	0	0	k:Bacteria,p:Proteobacteria,c:Deltaproteobacteria,o:Syntrophobacterales,f:Syntrophobacteraceae,g:Desulforhabdus
OTU_657	0	0	0.25	0	0	k:Bacteria,p:Proteobacteria,c:Alphaproteobacteria,o:Sphingomonadales,f:Sphingomonadaceae,g:Sphingomonas
OTU_421	0	0	0.5	0	0	k:Bacteria
OTU_1102	0	0	0.166667	0	0	k:Bacteria,p:Acidobacteria,c:Acidobacteriia,o:Solibacterales,f:Solibacteraceae_Subgroup_3,g:Bryobacter,s:uncultured_Acidobacteria_bacterium
OTU_1041	0	0	0.166667	0	0	k:Bacteria,p:Proteobacteria,c:Gammaproteobacteria,o:Betaproteobacteriales,f:Burkholderiaceae,g:uncultured,s:uncultured_bacterium
OTU_639	0	0	0.333333	0	0	k:Bacteria,p:Actinobacteria,c:Acidimicrobiia,o:Microtrichales,f:Ilumatobacteraceae,g:CL500-29_marine_group,s:uncultured_bacterium
OTU_1070	0	0	0.166667	0	0	k:Bacteria,p:Cyanobacteria,c:Melainabacteria,o:Obscuribacterales
OTU_868	0	0	0.166667	0	0	k:Bacteria,p:Bacteroidetes,c:Bacteroidia
OTU_1174	0	0	0.25	0	0	k:Bacteria,p:Proteobacteria,c:Deltaproteobacteria,o:Desulfuromonadales,f:Geobacteraceae,g:Geobacter,s:Geobacter_metallireducens_GS-15
OTU_1245	0	0	0.166667	0	0	k:Bacteria,p:Bacteroidetes,c:Bacteroidia,o:Chitinophagales,f:Chitinophagaceae
OTU_856	0	0	0.166667	0	0	k:Bacteria,p:Proteobacteria,c:Deltaproteobacteria,o:Desulfobacterales,f:Desulfobulbaceae,g:Desulfobulbus
OTU_517	0	0	0.666667	0	0	k:Bacteria,p:Bacteroidetes,c:Bacteroidia,o:Bacteroidales,f:PeH15
OTU_344	0	0	0.5	0	0	k:Bacteria,p:Proteobacteria,c:Alphaproteobacteria,o:Micavibrionales
OTU_698	0	0	0.416667	0	0	k:Bacteria,p:Chloroflexi,c:Anaerolineae,o:SBR1031
OTU_325	0	0	0.666667	0	0	k:Bacteria,p:Planctomycetes,c:Planctomycetacia,o:Planctomycetales,f:Rubinisphaeraceae,g:SH-PL14,s:Planctomyces_sp._Io1-3
OTU_605	0	0	0.5	0	0	k:Bacteria,p:Planctomycetes,c:Planctomycetacia,o:Gemmatales,f:Gemmataceae,g:uncultured,s:uncultured_bacterium
OTU_1251	0	0	0.166667	0	0	k:Bacteria,p:Proteobacteria,c:Gammaproteobacteria,o:Betaproteobacteriales,f:Burkholderiaceae,g:Parapusillimonas
OTU_1033	0	0	0.25	0	0	k:Bacteria,p:Bacteroidetes,c:Bacteroidia,o:Chitinophagales,f:Chitinophagaceae
OTU_1179	0	0	0.166667	0	0	k:Bacteria,p:Proteobacteria,c:Gammaproteobacteria
